# Supplementary material for: Dapagliflozin alleviates renal inflammation and protects against diabetic kidney diseases, both dependent and independent of blood glucose levels
Source: Front Immunol. 2023 Nov 9;14:1205834. doi: 10.3389/fimmu.2023.1205834 (PMC10665888; doi:10.3389/fimmu.2023.1205834)
Supplement: Supplementary file 2 [file Table_1.xlsx]

## Sheet: Sheet1
	ID	0	1	4	12	37	111	333	HK-2 Ctrl1	HK-2 Ctrl2	HK-2 Ctrl3	HK-2 Case1	HK-2 Case2	HK-2 Case3	HK-2 Dapa1	HK-2 Dapa2	HK-2 Dapa3
	POS1	106548	100888	98163	90235.5	101120	102356	101265	99564	92023	102154	91800	102356	96548	92551	91654	96482
	POS1	103654	105624	98474	96943	104644	104036	102654	104092	98249	103265	99564	102003	103179	91988	96498	93628
	POS1	106224	108462	99564	103265	106532	104049	101256	100828	103136	102158	100057	101205	103408	99564	96784	94969
	POS1	101278	103401	97455	103515	102864	105624	102654	101546	94622	104283	94296	102476	98734	92789	95985	92426.5
	POS2	30938	34863	35482	33264	33208.5	32186	33487.5	32427	31494	31001	31795	31901	32909	31027	28706	29896
	POS2	33149	32085	34544	32164	32351	32083	31320	33049	32532	32960	32035	34453	32295	29936.5	32293	31510
	POS2	36186	33654	36124	34201.5	36197	34451.5	35230	34129.5	33265	33153	34631	32500	33950	31534	36600.5	33016
	POS2	36548	36123	33215	34516	36515	35162	35648	35126	34052	32648	35124	35614	32548	32154	35162	33215
	GM-CSF	593	777	1159	2533	6997	16432	96532	27611	25024	34139	35483	32916	49919	38874	41480	31721
	GM-CSF	595	742	1182	2660	6253	16687	96532	22379	24777	32522	34762	33753	38336	32845	41255	24442
	GM-CSF	615	765	1163	2588	6254	16719	96542	22551	25808.5	36760	35005	37503	44829	39253	43349.5	25469
	GM-CSF	605	851	1121	2734	6417	16582	96471	28612	24901	35598	31727.5	32199	36715	41046	45303.5	26358
	IFNg	480	583	978	1516	4970	8521.5	38505	935	815	965	985	1056	1065.5	746	783	780
	IFNg	416	572	886	1581	4893	8645	38108	909	882	968	968	1064	996	775	791	783
	IFNg	426	557	894	1580	4904	8902	38518	1030	877	821	1033.5	1078.5	1051.5	790	794.5	871
	IFNg	498	623	785.5	1558	4932	8613	38063	1159	886	962	1300.5	1023	953	972	778	885
	IL-1b	126	353	595	1660	4791.5	10913.5	25944	294.5	270	275	277	272	278	270	200	276
	IL-1b	154	382	596	1438	4633	9978.5	25647	294	189	267.5	279.5	193	281	280	189	190
	IL-1b	130	363	597.5	1588.5	4779	9989	25228	273.5	276	206	273	282	284	278	277	275
	IL-1b	101	309	575	1749.5	4623	10588	25409	273	225	204	279	288	281.5	279.5	289	190
	IL-2	549	718	856	1377	5613	23194	65610	969	975.5	1452.5	980	1268	1061	778	812	883.5
	IL-2	587	769	832	1317	5768	23922	65698	974	1088	1557	1146	1261	1098	915	884	1068
	IL-2	516	750	866	1388	5745	23657	65399	1075	1045	1545.5	1170	1271	1181	932	996	923
	IL-2	574	754	889	1376	5743	23841	65597	1283	1256.5	1374	1286	1461	1483	1100	860	1085.5
	IL-4	265	492	689	1224	4079	15423	46133	561	582	575	575.5	544.5	701	535	672	580
	IL-4	215	413	610	1214	4036	15382	45589	637	553	475	671	767.5	675	566	586	462
	IL-4	240	449	632	1295	4128	15517	45569	478	565	412	664.5	670	583	567.5	484.5	477.5
	IL-4	203	457	692	1290	4156	15541	45777	763	703	463	563	659	677	670	603	578
	IL-5	415	777	784	1352.5	4611	13631	49376	1124.5	1124	1772	1665	1568	1261	890	980	1165.5
	IL-5	432	603	820	1416.5	4894	14984	49036	1221.5	1221	1851	1566.5	1453	1271	913	978	1081
	IL-5	423	603	802	1079	5304	12995	49586	1238	1263.5	1661	1594	1563	1324.5	975	1009	1089
	IL-5	402	620	807.5	1599.5	5408	13657	49414	1452	1255	1923	1646	1837	1360	979	1131	1287
	IL-6	126	216	572	1592	6254	36548	116245	272463	297373	256136	327010	343265	338455	316939	379134	349784
	IL-6	123	290	588	1515	6154	36484	116352	271365	297456	255661	325178	343508	336636	316434	379721	349171
	IL-6	154	285	523	1546	6238	32658	116582	271364	296404	256627	325186	349650	338471	316487	379635	349158
	IL-6	132	251	516	1588	6495	33648	116854	271369	297463	253750	325647	342784	335647	316311	379546	349816
	IL-10	326	522	860	1699	5144	16915	62115	584	558	769	631	692	576	510	483	579
	IL-10	315	596	894	1628	5184	16801	63215	497	557.5	753	643	688.5	702	477	584	668
	IL-10	302	590	931.5	1667	5152	16582	61547	556	675	753	667	714	639.5	504.5	491	573
	IL-10	305	577	922	1642	5166	16705	62589	676	769.5	870	736	910	782	606	635	609
	IL-12p70	165	469	1108	2687	10548	16842	65287	363.5	459	390.5	460	372	488	375	360	386
	IL-12p70	184	406	1164	2691.5	10903	16476	65286	379	388	379	380	479	393	373	366	384
	IL-12p70	162	455	1146	2787	10944	16939	65136	369	473	385	378	470	538	392	403	388
	IL-12p70	154	506.5	1148	2870	10758	16785	65194	362	453	376	473	392	558	432	387	386
	IL-13	256	491.5	933	2037	9882	24326	59344	668	685	856	732	1170	844	582	664.5	589
	IL-13	213	472	873	2054	9930	25165	59939	651.5	708	869	870.5	1013	867	584.5	657	581
	IL-13	205	476	871	2088	9942	25408	59001	678	671	765	797	960	858	481	673.5	588.5
	IL-13	245	606	916	2175	9861	24987	59913	864.5	869	840	740	980	862.5	589	785	693
	IL-17	126	689	1679.5	3905	13091	22634	58205	359	362	376	389	378	373	365	331	384.5
	IL-17	154	698.5	1793	4243	14161	27339	58551	359	339	256.5	374	375	371	371	354.5	360
	IL-17	132	693	1695	4042.5	14711	28399	58045	370	391	367	366.5	372	372	385	302.5	387
	IL-17	165	681	1836.5	4408.5	13748	29098.5	58569	368	301	366	402	442.5	381	375	298	384
	IL-17F	102	413	664	1594	3200	6160.5	11561.5	191	190	181	163	192	189	183	173	192
	IL-17F	103	410.5	682	1532	3094	6600	11384.5	195	179	192	181.5	191	181	175	187	195
	IL-17F	105	419	679	1635	3370	6538.5	11958	193	171	192	197	181	186	198	189	183
	IL-17F	110	303	691	1555	3467	7801.5	13958	193	184	186	196	188.5	180	190	194	204
	IL-21	375.5	538	740	1678	6545	12560	55769	471	380	454	442	455	474	356	420.5	366
	IL-21	380	567	772	1680	6384	12578	55623	436.5	363	475	466.5	481	383	443	308.5	405.5
	IL-21	384.5	581	798	1677	6447	12468	55600	380	288	375.5	380	388	442	368	372.5	370
	IL-21	388	590	761	1679	6589	12588	55978	466	409.5	485	434	559.5	497.5	468	470	386.5
	IL-22	89	196	462	1021	3512	7431	62488	128	165	74	77	86	81	84	96	93
	IL-22	84	148	384	1023	3549	7475	62325	168	177	90	80	88	80	95	93	94
	IL-22	86	153	472	1076	3524	7466	62252	97	105	88	80	83.5	82.5	82	85	86
	IL-22	81	120	396	1062	3557	7489	62828	176	105	96	81	85	88	92	85	96
	IL-23	546	731	1038	1596	4392	9591	41562	1266	1074.5	1157	1323.5	1382	1250.5	976	1067	1042
	IL-23	523	766	1074	1543	4355	9524	43265	1159	1082.5	1144.5	1218	1389.5	1336	1039	1190	1056.5
	IL-23	518	754	1096	1515	4348	9557	40585	1233	1157	1180	1244	1266	1277	991	1204.5	1043
	IL-23	529	767	1065	1566	4361	9566	42130	1249	1290	1106	1531	1500	1349	1127	1249	1248
	IL-28A	94	307.5	483	845	1908	4560	20556	177	82	83	74	88	85	92	80.5	88
	IL-28A	88	296	465	882	1924	4577	20470	185	91	82	78	87	80	81	81	100
	IL-28A	89	279.5	496	894	1927	4524	20635	180	115	86	83	81	85.5	89	81	99
	IL-28A	84	208	423	842	1956	4582	20304	176	122	84	94	85	93	86	89	100
	MIP-3a	102	583	1158	3194	8549	26589	91764	44623	53995.5	61198.5	83998	57870	54810	51612	43880	45530
	MIP-3a	103	549	1197	3189	8565	26458	91632	44618	53510.5	64062	83889	57546.5	59549.5	54965	47714.5	44988
	MIP-3a	121	573	1152	3176	8526	26647	91275	44567	56990	62739	83621	59253	53461	56549	47174	44766.5
	MIP-3a	110	588	1146	3166	8579	26285	91826	44206	56601	61227	82555	59277	56138	56209	41386.5	40310
	TGFb1	562	783	1357	2491	5949	15489	70764	1203	1284	1272	1541	1326.5	1464	969	1251.5	1166
	TGFb1	515	749	1396	2485	5945	15630	70632	1253	1262	1147	1459.5	1560	1535	971	1175.5	1136
	TGFb1	523	773	1352	2497	5988	15475	70258	1318	1358	1170	1295	1488	1621	1038	1057.5	1086
	TGFb1	548	788	1364	2466	5964	15587	70826	1350	1406.5	1458	1554	1929.5	1848	932	1420	1297.5
	TNFa	562	695	777.5	1518	3419	10578	45283	1834	1601	1748.5	1741	1823	1855.5	1264.5	1267	1291
	TNFa	514	619	896	1570	3468	10890	45913	1658	1734	1904.5	1700.5	1810	1701.5	1350	1377	1511
	TNFa	523	648	986	1579	3477	10643	45175	1651	1599	1918	1769	1739	1786.5	1220	1405	1499
	TNFa	501	658	805.5	1593	3465	10589	45824	1763	1709	1865	1954.5	1979	1864	1375	1548.5	1610
	TNFb	465	597	785	1681	4358	15186	48121	1550	1185	1537.5	1708	1575	1583	872.5	1152.5	1174
	TNFb	415	551	714	1696	4336	15179	48946	1489	1353.5	1376	1626.5	1567	1672	967	1169	1198
	TNFb	423	592	789	1612	4366	15303	48542	1395	1264	1337	1567.5	1570	1688.5	985	1157	1075.5
	TNFb	465	521	738	1635	4397	15350	48286	1484	1397	1567	1782	1519	1805	1153	1356.5	1369
	Average	0	1	4	12	37	111	333	HK-2 Ctrl1	HK-2 Ctrl2	HK-2 Ctrl3	HK-2 Case1	HK-2 Case2	HK-2 Case3	HK-2 Dapa1	HK-2 Dapa2	HK-2 Dapa3
	POS1	104426	104594	98414	98489.6	103790	104016	101957	101508	97007.5	102965	96429.2	102010	100467	94223	95230.2	94376.4
	POS2	34205.2	34181.2	34841.2	33536.4	34567.9	33470.6	33921.4	33682.9	32835.8	32440.5	33396.2	33617	32925.5	31162.9	33190.4	31909.2
	GM-CSF	602	783.75	1156.25	2628.75	6480.25	16605	96519.2	25288.2	25127.6	34754.8	34244.4	34092.8	42449.8	38004.5	42847	26997.5
	IFNg	455	583.75	885.875	1558.75	4924.75	8670.38	38298.5	1008.25	865	929	1071.75	1055.38	1016.5	820.75	786.625	829.75
	IL-1b	127.75	351.75	590.875	1609	4706.62	10367.2	25557	283.75	240	238.125	277.125	258.75	281.125	276.875	238.75	232.75
	IL-2	556.5	747.75	860.75	1364.5	5717.25	23653.5	65576	1075.25	1091.25	1482.25	1145.5	1315.25	1205.75	931.25	888	990
	IL-4	230.75	452.75	655.75	1255.75	4099.75	15465.8	45767	609.75	600.75	481.25	618.5	660.25	659	584.625	586.375	524.375
	IL-5	418	650.75	803.375	1361.88	5054.25	13816.8	49353	1259	1215.88	1801.75	1617.88	1605.25	1304.12	939.25	1024.5	1155.62
	IL-6	133.75	260.5	549.75	1560.25	6285.25	34834.5	116508	271640	297174	255544	325755	344802	337302	316543	379509	349482
	IL-10	312	571.25	901.875	1659	5161.5	16750.8	62366.5	578.25	640	786.25	669.25	751.125	674.875	524.375	548.25	607.25
	IL-12p70	166.25	459.125	1141.5	2758.88	10788.2	16760.5	65225.8	368.375	443.25	382.625	422.75	428.25	494.25	393	379	386
	IL-13	229.75	511.375	898.25	2088.5	9903.75	24971.5	59549.2	715.5	733.25	832.5	784.875	1030.75	857.875	559.125	695	612.875
	IL-17	144.25	690.375	1751	4149.75	13927.8	26867.6	58342.5	364	348.25	341.375	382.875	391.875	374.25	374	321.5	378.875
	IL-17F	105	386.375	679	1579	3282.75	6775.12	12215.5	193	181	187.75	184.375	188.125	184	186.5	185.75	193.5
	IL-21	382	569	767.75	1678.5	6491.25	12548.5	55742.5	438.375	360.125	447.375	430.625	470.875	449.125	408.75	392.875	382
	IL-22	85	154.25	428.5	1045.5	3535.5	7465.25	62473.2	142.25	138	87	79.5	85.625	82.875	88.25	89.75	92.25
	IL-23	529	754.5	1068.25	1555	4364	9559.5	41885.5	1226.75	1151	1146.88	1329.12	1384.38	1303.12	1033.25	1177.62	1097.38
	IL-28A	88.75	272.75	466.75	865.75	1928.75	4560.75	20491.2	179.5	102.5	83.75	82.25	85.25	85.875	87	82.875	96.75
	MIP-3a	109	573.25	1163.25	3181.25	8554.75	26494.8	91624.2	44503.5	55274.2	62306.6	83515.8	58486.6	55989.6	54833.8	45038.8	43898.6
	TGFb1	537	773.25	1367.25	2484.75	5961.5	15545.2	70620	1281	1327.62	1261.75	1462.38	1576	1617	977.5	1226.12	1171.38
	TNFa	525	655	866.25	1565	3457.25	10675	45548.8	1726.5	1660.75	1859	1791.25	1837.75	1801.88	1302.38	1399.38	1477.75
	TNFb	442	565.25	756.5	1656	4364.25	15254.5	48473.8	1479.5	1299.88	1454.38	1671	1557.75	1687.12	994.375	1208.75	1204.12
	POS-Ave	104426	104473	102391	100437	104661	103100	102758	102169	98626.3	101002	99192.7	102320	100493	94680.4	98279	95896.4
	Normalization	0	1	4	12	37	111	333	HK-2 Ctrl1	HK-2 Ctrl2	HK-2 Ctrl3	HK-2 Case1	HK-2 Case2	HK-2 Case3	HK-2 Dapa1	HK-2 Dapa2	HK-2 Dapa3
	POS1	103178	103297	99170.7	101178	102319	104095	102374	102510	101485	105184	100304	102865	103151	102680	99977.4	101543
	POS2	33796.5	33757.5	35109.1	34451.7	34077.9	33496	34059.9	34015.4	34351.2	33139.5	34738	33898.9	33805.2	33959.8	34844.9	34332.2
	GM-CSF	594.806	774.034	1165.14	2700.5	6388.4	16617.6	96913.5	25808.6	26566	35880	35997.8	34743.1	44045.9	41854.4	45459.7	29355.4
	IFNg	449.563	576.513	892.686	1601.29	4854.95	8676.96	38454.9	1029	914.514	959.077	1126.63	1075.51	1054.72	903.894	834.592	902.218
	IL-1b	126.223	347.389	595.418	1652.91	4639.92	10375.1	25661.4	289.589	253.738	245.835	291.315	263.686	291.696	304.923	253.308	253.078
	IL-2	549.85	738.48	867.368	1401.74	5636.22	23671.5	65843.9	1097.38	1153.71	1530.24	1204.15	1340.34	1251.09	1025.59	942.148	1076.46
	IL-4	227.992	447.137	660.792	1290.02	4041.64	15477.5	45954	622.297	635.138	496.831	650.17	672.844	683.779	643.849	622.131	570.173
	IL-5	413.005	642.682	809.552	1399.05	4982.61	13827.2	49554.6	1284.91	1285.47	1860.08	1700.72	1635.87	1353.16	1034.4	1086.97	1256.55
	IL-6	132.152	257.271	553.977	1602.83	6196.17	34861	116984	277230	314185	263817	342435	351379	349985	348609	402651	380005
	IL-10	308.271	564.168	908.809	1704.28	5088.34	16763.5	62621.3	590.149	676.635	811.706	703.518	765.453	700.251	577.495	581.681	660.286
	IL-12p70	164.263	453.433	1150.28	2834.17	10635.3	16773.2	65492.2	375.955	468.622	395.013	444.397	436.419	512.834	432.812	402.111	419.712
	IL-13	227.004	505.035	905.156	2145.5	9763.38	24990.5	59792.5	730.223	775.222	859.453	825.064	1050.41	890.132	615.766	737.38	666.402
	IL-17	142.526	681.816	1764.46	4263.01	13730.3	26888	58580.8	371.49	368.184	352.427	402.48	399.35	388.322	411.887	341.104	411.965
	IL-17F	103.745	381.585	684.22	1622.1	3236.22	6780.27	12265.4	196.972	191.361	193.829	193.816	191.713	190.919	205.393	197.077	210.4
	IL-21	377.435	561.946	773.653	1724.31	6399.25	12558	55970.2	447.396	380.739	461.859	452.675	479.857	466.013	450.157	416.832	415.363
	IL-22	83.9842	152.338	431.794	1074.04	3485.39	7470.92	62728.4	145.177	145.899	89.8167	83.5707	87.2583	85.9912	97.1899	95.2228	100.307
	IL-23	522.678	745.146	1076.46	1597.44	4302.15	9566.76	42056.6	1251.99	1216.89	1184.01	1397.18	1410.78	1352.12	1137.92	1249.43	1193.22
	IL-28A	87.6894	269.369	470.339	889.379	1901.41	4564.21	20575	183.194	108.367	86.4615	86.4615	86.8761	89.104	95.8133	87.9285	105.2
	MIP-3a	107.697	566.143	1172.19	3268.08	8433.5	26514.9	91998.5	45419.3	58438.2	64323.9	87792.1	59602.2	58094.9	60388.5	47785.1	47732.6
	TGFb1	530.583	763.664	1377.76	2552.57	5877	15557.1	70908.5	1307.36	1403.62	1302.6	1537.25	1606.06	1677.8	1076.52	1300.89	1273.68
	TNFa	518.726	646.88	872.91	1607.71	3408.25	10683.1	45734.8	1762.03	1755.81	1919.19	1882.97	1872.8	1869.63	1434.31	1484.71	1606.81
	TNFb	436.718	558.242	762.316	1701.2	4302.39	15266.1	48671.8	1509.94	1374.28	1501.46	1756.56	1587.46	1750.56	1095.11	1282.46	1309.29
	POS-Ave	103178	103178	103178	103178	103178	103178	103178	103178	103178	103178	103178	103178	103178	103178	103178	103178
