# Supplementary material for: Dapagliflozin alleviates renal inflammation and protects against diabetic kidney diseases, both dependent and independent of blood glucose levels
Source: Front Immunol. 2023 Nov 9;14:1205834. doi: 10.3389/fimmu.2023.1205834 (PMC10665888; doi:10.3389/fimmu.2023.1205834)
Supplement: Supplementary file 3 [file Table_2.xlsx]

## Sheet: diff_gene_cluster
gene	Ctrl	Case	Dapa	kc$cluster
ENSMUSG00000033715	6.058	3.94572	3.78204	1
ENSMUSG00000053303	2.12356	0.498711	0.435677	1
ENSMUSG00000022244	6.45358	5.04604	4.86747	1
ENSMUSG00000037347	3.03682	1.69739	1.64447	1
ENSMUSG00000031549	1.24569	0.399148	0.2207	1
ENSMUSG00000070368	2.02072	0.671746	0.385905	1
ENSMUSG00000024694	7.53623	6.18252	5.6743	1
ENSMUSG00000002797	2.53756	1.56709	1.4964	1
ENSMUSG00000024386	6.31783	5.29621	5.18293	1
ENSMUSG00000049152	8.46083	7.30867	7.24751	1
ENSMUSG00000048701	4.52226	3.55636	3.45033	1
ENSMUSG00000055312	5.91733	4.93397	4.87749	1
ENSMUSG00000064373	8.8765	7.83612	7.66663	1
ENSMUSG00000085826	2.46049	1.52965	1.34199	1
ENSMUSG00000029482	5.19856	3.71858	3.26514	1
ENSMUSG00000025479	10.2629	9.12378	8.80273	1
ENSMUSG00000090817	5.40044	3.94891	3.70241	1
ENSMUSG00000035878	4.91516	3.87092	3.63736	1
ENSMUSG00000099669	3.54647	1.63037	1.47523	1
ENSMUSG00000042410	5.08135	3.51426	3.38693	1
ENSMUSG00000033653	2.39779	1.63331	1.60302	1
ENSMUSG00000100426	2.93617	1.08554	0.731714	1
ENSMUSG00000021416	7.42181	6.37152	6.22743	1
ENSMUSG00000061742	8.57381	7.54605	7.43918	1
ENSMUSG00000024644	8.65174	7.18944	6.80881	1
ENSMUSG00000017929	4.00688	2.98551	2.71525	1
ENSMUSG00000025610	4.72561	3.40252	3.1547	1
ENSMUSG00000031844	3.15285	1.94206	1.86502	1
ENSMUSG00000072664	5.74026	4.44001	4.23957	1
ENSMUSG00000074715	2.7334	1.06145	0.633428	1
ENSMUSG00000031494	0.858903	0.0804896	0.0328322	1
ENSMUSG00000029650	3.01231	2.1479	1.96977	1
ENSMUSG00000024575	3.13268	1.53582	1.38929	1
ENSMUSG00000106107	3.39033	1.9774	1.41595	1
ENSMUSG00000031441	5.18782	3.60359	3.43174	1
ENSMUSG00000097724	0.621756	0.230682	0.202884	1
ENSMUSG00000050097	1.53554	0.488327	0.393173	1
ENSMUSG00000038541	2.706	1.40075	1.02736	1
ENSMUSG00000028989	1.87012	0.828807	0.641948	1
ENSMUSG00000039470	0.914876	0.440039	0.349964	1
ENSMUSG00000094918	1.59326	0.694676	0.592414	1
ENSMUSG00000087142	1.99807	1.16726	0.795902	1
ENSMUSG00000097503	2.17753	1.39747	1.12179	1
ENSMUSG00000021187	1.17783	0.529747	0.461369	1
ENSMUSG00000073000	2.34024	1.59347	1.31651	1
ENSMUSG00000104607	2.26265	0.911221	0.850645	1
ENSMUSG00000018924	3.65985	1.26597	1.15701	1
ENSMUSG00000039809	0.0902883	0.00967072	0.00209851	1
ENSMUSG00000029772	2.93542	2.05597	1.7683	1
ENSMUSG00000043719	0.40341	0.0550333	0.0222439	1
ENSMUSG00000085444	2.32157	1.14647	0.972725	1
ENSMUSG00000020672	0.495424	0.186841	0.177137	1
ENSMUSG00000105961	1.58057	0.670407	0.413806	1
ENSMUSG00000081669	3.59446	2.68135	2.50599	1
ENSMUSG00000103012	0.281114	0.0431513	0.0080659	1
ENSMUSG00000099146	1.1876	0.479498	0.387057	1
ENSMUSG00000026188	2.38559	1.4986	1.2822	1
ENSMUSG00000020839	5.89959	4.77061	4.29171	1
ENSMUSG00000055945	0.497925	0.175042	0.144448	1
ENSMUSG00000078487	1.74397	1.04416	0.835554	1
ENSMUSG00000070530	2.05052	1.15348	1.07783	1
ENSMUSG00000028487	1.05223	0.573034	0.510199	1
ENSMUSG00000086156	1.35542	0.716391	0.422783	1
ENSMUSG00000087303	0.611972	0.0681554	0.0458377	1
ENSMUSG00000093535	1.60285	0.78409	0.488531	1
ENSMUSG00000074063	3.06476	2.0657	1.73257	1
ENSMUSG00000002076	1.17339	0.646086	0.518053	1
ENSMUSG00000064310	1.44237	0.728636	0.465492	1
ENSMUSG00000095300	1.35688	0.648752	0.505181	1
ENSMUSG00000021336	1.12855	0.652763	0.618278	1
ENSMUSG00000074435	1.28402	0.443801	0.145737	1
ENSMUSG00000019787	2.11776	0.692099	0.558414	1
ENSMUSG00000037348	2.81616	2.00106	1.51885	1
ENSMUSG00000106164	1.37499	0.748062	0.658117	1
ENSMUSG00000004151	1.24908	0.730822	0.664664	1
ENSMUSG00000059857	0.0955622	0.0258218	0.0156835	1
ENSMUSG00000104040	0.782532	0.365312	0.339738	1
ENSMUSG00000022262	0.21639	0.0950803	0.0897503	1
ENSMUSG00000091813	1.14484	0.610132	0.541584	1
ENSMUSG00000073130	0.15509	0.0243656	0.00710739	1
ENSMUSG00000074469	0.902797	0.236385	0.204956	1
ENSMUSG00000060678	1.55977	0.843185	0.786987	1
ENSMUSG00000032572	0.079105	0.0144425	0.0101568	1
ENSMUSG00000085582	0.741361	0.402066	0.257446	1
ENSMUSG00000079495	5.42052	4.49196	3.41717	1
ENSMUSG00000073418	1.70381	4.97415	2.65767	2
ENSMUSG00000033860	2.88694	6.66681	3.91608	2
ENSMUSG00000068606	0.101831	2.46507	0.178651	2
ENSMUSG00000037649	1.61697	3.93306	2.40559	2
ENSMUSG00000054072	2.38015	7.25333	2.54806	2
ENSMUSG00000063388	1.19333	5.84825	0.956472	2
ENSMUSG00000040253	1.09744	4.19261	1.28331	2
ENSMUSG00000031897	2.52866	4.96971	2.86789	2
ENSMUSG00000037548	0.739317	3.52121	1.60453	2
ENSMUSG00000037321	0.664453	2.24381	0.936059	2
ENSMUSG00000073421	3.63467	6.14153	4.297	2
ENSMUSG00000104713	0.848638	4.2576	1.0291	2
ENSMUSG00000078853	1.91145	5.71067	1.9875	2
ENSMUSG00000024338	1.46621	4.11607	1.6599	2
ENSMUSG00000028270	1.88975	5.9624	1.9814	2
ENSMUSG00000061947	0.129616	1.56269	0.430236	2
ENSMUSG00000022504	0.735576	3.20074	0.84301	2
ENSMUSG00000028001	2.96736	5.74527	3.66079	2
ENSMUSG00000028268	1.09008	3.41477	1.34095	2
ENSMUSG00000046879	3.01081	5.86447	2.91637	2
ENSMUSG00000069874	1.86905	4.83355	1.82035	2
ENSMUSG00000024066	3.43333	4.98105	3.65163	2
ENSMUSG00000024340	0.00997503	1.12642	0.0833496	2
ENSMUSG00000070427	1.54288	3.92618	1.91507	2
ENSMUSG00000016496	1.26849	3.40128	1.46166	2
ENSMUSG00000046718	3.44243	5.2113	4.00843	2
ENSMUSG00000078920	0.944866	3.66661	0.902057	2
ENSMUSG00000101628	1.22874	3.32308	1.09024	2
ENSMUSG00000024339	2.05006	3.63707	2.47194	2
ENSMUSG00000018899	1.36809	2.98006	1.52458	2
ENSMUSG00000079363	1.09807	2.88528	1.05509	2
ENSMUSG00000079362	1.11156	4.74917	1.09164	2
ENSMUSG00000096727	0.762937	2.43789	0.856049	2
ENSMUSG00000035352	0	0.755374	0.056453	2
ENSMUSG00000079197	1.97903	2.9115	2.24202	2
ENSMUSG00000090942	0.524758	2.27733	0.294826	2
ENSMUSG00000029298	1.10968	2.24523	1.31105	2
ENSMUSG00000022216	2.36022	3.25453	2.64561	2
ENSMUSG00000036322	4.92285	7.34095	5.31952	2
ENSMUSG00000022906	2.25535	3.32224	2.38104	2
ENSMUSG00000078153	4.94456	6.03579	5.16581	2
ENSMUSG00000074151	0.539412	1.92116	0.57805	2
ENSMUSG00000050982	0	0.0928123	0.00734921	2
ENSMUSG00000105096	0.509598	3.29459	0.311629	2
ENSMUSG00000022824	0.0211534	0.300292	0.104936	2
ENSMUSG00000026104	1.60136	3.30324	1.37784	2
ENSMUSG00000073555	0.884253	2.66344	0.653083	2
ENSMUSG00000025492	4.32723	5.36824	4.65789	2
ENSMUSG00000067212	2.98147	4.35189	2.77014	2
ENSMUSG00000033831	0.663985	2.10158	0.957809	2
ENSMUSG00000038213	2.61273	4.13133	2.52707	2
ENSMUSG00000034422	1.59561	2.97691	1.76328	2
ENSMUSG00000105504	0.278492	1.02544	0.270526	2
ENSMUSG00000078921	1.34393	3.87299	0.672243	2
ENSMUSG00000060802	8.06252	9.33313	8.37818	2
ENSMUSG00000056215	0.0979826	0.355522	0.17796	2
ENSMUSG00000057137	2.59007	3.89933	2.55741	2
ENSMUSG00000079547	2.11026	3.84854	2.48965	2
ENSMUSG00000006403	0.261468	0.848864	0.327911	2
ENSMUSG00000101645	0	2.37608	0	2
ENSMUSG00000040483	1.29078	2.35151	1.5789	2
ENSMUSG00000078922	1.25546	3.5548	0.445394	2
ENSMUSG00000033538	0.263209	0.625339	0.345065	2
ENSMUSG00000042265	0	0.114477	0.0310749	2
ENSMUSG00000022575	1.42006	2.19072	1.66768	2
ENSMUSG00000035186	0.691298	3.29201	0.937923	2
ENSMUSG00000029915	0.121064	0.342691	0.172843	2
ENSMUSG00000067341	0	0.212394	0	2
ENSMUSG00000024610	5.46699	7.02927	5.88105	2
ENSMUSG00000058447	0.12675	0.502975	0.230441	2
ENSMUSG00000060586	4.64504	6.22386	4.42344	2
ENSMUSG00000081769	0.461379	1.16469	0.640201	2
ENSMUSG00000048852	0.121298	0.806143	0.0591031	2
ENSMUSG00000036594	3.72339	5.05476	3.65639	2
ENSMUSG00000049502	1.56553	2.41272	1.5365	2
ENSMUSG00000057143	1.69304	2.48918	1.95233	2
ENSMUSG00000041481	0.318939	1.20671	0.357788	2
ENSMUSG00000033355	1.42902	2.50202	1.6481	2
ENSMUSG00000089975	0	0.312986	0.097357	2
ENSMUSG00000100254	0	0.411128	0	2
ENSMUSG00000017692	0.585472	1.00861	0.71721	2
ENSMUSG00000058163	0.116433	0.494509	0.12416	2
ENSMUSG00000020159	0.00481544	0.396175	0.0279947	2
ENSMUSG00000075010	2.0398	3.60204	1.71202	2
ENSMUSG00000085689	0.0435558	0.470404	0.154824	2
ENSMUSG00000034438	0.198735	0.710329	0.324663	2
ENSMUSG00000025491	1.31102	2.46182	1.58901	2
ENSMUSG00000030786	0.0668913	0.331862	0.0895829	2
ENSMUSG00000090919	0.0194844	0.109188	0.0222571	2
ENSMUSG00000097194	0.178102	0.681046	0.123984	2
ENSMUSG00000023153	0.675249	1.20323	0.774926	2
ENSMUSG00000029716	0.0821881	0.208643	0.110661	2
ENSMUSG00000058952	1.41071	2.50554	1.47452	2
ENSMUSG00000025329	0	0.0971197	0.0269266	2
ENSMUSG00000029322	1.96228	2.86484	2.09555	2
ENSMUSG00000044400	0.0108092	0.157514	0.0319005	2
ENSMUSG00000066363	0.0217831	0.311986	0.0744749	2
ENSMUSG00000039699	0.0722031	0.220833	0.0998769	2
ENSMUSG00000027639	1.68863	2.49759	1.61574	2
ENSMUSG00000027514	0.276172	1.01556	0.190046	2
ENSMUSG00000063286	1.65872	2.24733	1.48373	2
ENSMUSG00000042684	3.2821	5.19365	4.3817	3
ENSMUSG00000056025	1.62229	3.57473	2.76758	3
ENSMUSG00000079263	1.08279	3.30449	2.73528	3
ENSMUSG00000040147	1.16815	2.80438	2.44092	3
ENSMUSG00000029304	6.70016	9.29934	8.34604	3
ENSMUSG00000076435	2.06702	3.52688	3.00747	3
ENSMUSG00000044748	7.29801	8.54542	8.25159	3
ENSMUSG00000020609	3.22253	4.7501	4.00226	3
ENSMUSG00000017978	0.821758	1.41758	1.2259	3
ENSMUSG00000040808	8.30493	10.0231	9.30618	3
ENSMUSG00000024164	2.92907	6.16085	4.90949	3
ENSMUSG00000026866	1.75969	3.00037	2.50677	3
ENSMUSG00000021213	3.38452	4.55246	4.13678	3
ENSMUSG00000028619	0.565301	1.62347	1.37595	3
ENSMUSG00000026822	0.229168	2.49119	1.68873	3
ENSMUSG00000026621	0.238828	1.4799	1.11341	3
ENSMUSG00000054545	1.97609	4.38183	3.55225	3
ENSMUSG00000045932	1.72333	3.11864	2.69127	3
ENSMUSG00000041912	0.210234	0.647875	0.542964	3
ENSMUSG00000058216	0.116596	1.81857	1.26137	3
ENSMUSG00000074896	2.64406	4.60809	3.82007	3
ENSMUSG00000016262	0.150197	0.76223	0.441329	3
ENSMUSG00000029380	0.118487	0.744757	0.575074	3
ENSMUSG00000028553	1.18254	2.32279	1.92604	3
ENSMUSG00000105954	0.843374	1.977	1.61	3
ENSMUSG00000038578	1.01616	1.8768	1.57605	3
ENSMUSG00000021094	3.50214	4.5214	3.97165	3
ENSMUSG00000045827	2.05926	3.14174	2.63563	3
ENSMUSG00000027016	0.494094	0.978658	0.743847	3
ENSMUSG00000038507	2.48116	3.6283	3.32887	3
ENSMUSG00000062488	1.32576	2.89509	2.03823	3
ENSMUSG00000030793	1.2927	2.12585	1.63823	3
ENSMUSG00000028262	0.140319	0.845446	0.583974	3
ENSMUSG00000074345	0.355443	1.44147	0.797222	3
ENSMUSG00000048489	1.18128	2.57745	1.92687	3
ENSMUSG00000090175	0.570636	4.69584	2.46575	3
ENSMUSG00000097804	1.17808	2.36928	1.92434	3
ENSMUSG00000021211	2.38785	3.57781	3.0253	3
ENSMUSG00000097591	0.0706714	0.512014	0.235894	3
ENSMUSG00000026110	1.14533	2.0998	1.86343	3
ENSMUSG00000055172	1.75956	2.86848	2.20055	3
ENSMUSG00000090165	3.12193	4.81109	4.15119	3
ENSMUSG00000021556	1.68592	2.55386	2.30924	3
ENSMUSG00000041453	0.810971	2.66299	1.70635	3
ENSMUSG00000015843	0.0701445	0.42396	0.338085	3
ENSMUSG00000034796	0.221569	0.595819	0.460829	3
ENSMUSG00000033880	2.85582	4.16874	3.52597	3
ENSMUSG00000066258	1.11355	1.83595	1.51808	3
ENSMUSG00000079523	2.05371	2.98071	2.52756	3
ENSMUSG00000032554	2.04137	3.20813	2.72203	3
ENSMUSG00000008540	4.21253	5.25473	4.79902	3
ENSMUSG00000079105	0.87678	2.04355	1.38466	3
ENSMUSG00000058396	0.721305	1.53352	1.30418	3
ENSMUSG00000031382	0.348686	1.2535	1.05254	3
ENSMUSG00000027676	0.257931	0.603476	0.425143	3
ENSMUSG00000000957	1.03319	1.69168	1.54531	3
ENSMUSG00000026983	0.0166915	0.129906	0.0715747	3
ENSMUSG00000042607	0.0255772	0.230493	0.160163	3
ENSMUSG00000043681	2.17217	3.83136	2.80438	3
ENSMUSG00000027078	1.07913	2.06507	1.72467	3
ENSMUSG00000023224	2.96004	3.90666	3.52623	3
ENSMUSG00000039653	0.716596	1.31449	0.930523	3
ENSMUSG00000016942	0.022038	0.416941	0.198743	3
ENSMUSG00000038301	0.489775	0.971149	0.778075	3
ENSMUSG00000070469	0.293967	0.652752	0.49157	3
ENSMUSG00000003617	1.48243	2.58383	2.09342	3
ENSMUSG00000030218	3.8279	4.79773	4.49956	3
ENSMUSG00000032327	0.410287	0.770314	0.598564	3
ENSMUSG00000040726	0.213553	1.26827	0.991694	3
ENSMUSG00000056054	0.0688943	1.16081	0.504073	3
ENSMUSG00000021303	0.427492	0.87068	0.775708	3
ENSMUSG00000074934	0.0386832	0.34132	0.151934	3
ENSMUSG00000086243	3.20939	4.14213	3.73779	3
ENSMUSG00000031377	0.368439	0.819151	0.628167	3
ENSMUSG00000046607	0.0146129	0.173557	0.12504	3
ENSMUSG00000035356	1.32009	2.09652	1.77157	3
ENSMUSG00000079491	0.494201	1.17422	0.946037	3
ENSMUSG00000040033	2.43389	3.51241	2.92059	3
ENSMUSG00000095105	0.422523	0.975702	0.771991	3
ENSMUSG00000035929	3.14327	4.26793	3.65759	3
ENSMUSG00000022773	0.133936	0.366058	0.309103	3
ENSMUSG00000074115	0.242793	3.00678	1.44848	3
ENSMUSG00000073405	0.780479	1.62084	1.08777	3
ENSMUSG00000024810	1.1116	1.81072	1.36497	3
ENSMUSG00000046688	0.991857	1.60163	1.37236	3
ENSMUSG00000051439	1.31109	2.38639	2.10889	3
ENSMUSG00000005800	0	0.306397	0.107095	3
ENSMUSG00000036067	0.0139136	0.196065	0.131995	3
ENSMUSG00000024308	3.88695	5.00407	4.28102	3
ENSMUSG00000086680	0	0.382215	0.294079	3
ENSMUSG00000026452	0.0176391	0.123047	0.0874626	3
ENSMUSG00000017830	0.350982	0.786038	0.545903	3
ENSMUSG00000035692	1.53603	2.70869	2.0679	3
ENSMUSG00000037816	0.746328	1.24194	1.06679	3
ENSMUSG00000009092	0.339515	1.17597	0.802385	3
ENSMUSG00000048003	0.0640728	0.336025	0.22008	3
ENSMUSG00000108288	1.46739	2.32835	1.92224	3
ENSMUSG00000090264	3.6408	4.76214	4.228	3
ENSMUSG00000097892	0	0.126677	0.046955	3
ENSMUSG00000087611	0.84311	1.47321	1.22456	3
ENSMUSG00000021732	0.0651285	0.266675	0.17491	3
ENSMUSG00000032081	2.47126	3.63111	3.12842	3
ENSMUSG00000018927	0.88109	1.53616	1.24346	3
ENSMUSG00000075517	0.0567315	0.757808	0.535682	3
ENSMUSG00000078627	0.288442	0.742523	0.484624	3
ENSMUSG00000079507	0.775897	1.70527	1.3987	3
ENSMUSG00000024349	0.682492	1.39775	1.08522	3
ENSMUSG00000062132	0.101579	0.329832	0.230863	3
ENSMUSG00000049001	0.0215343	0.12669	0.104512	3
ENSMUSG00000054488	0.013482	0.19785	0.149883	3
ENSMUSG00000092229	0.1448	1.01191	0.799727	3
ENSMUSG00000037653	0.0517518	0.217537	0.146454	3
ENSMUSG00000035561	0.809244	1.34016	1.05353	3
ENSMUSG00000029211	0.0817095	0.24677	0.167197	3
ENSMUSG00000040528	0.0406686	0.191659	0.1203	3
ENSMUSG00000023341	0.3321	0.748728	0.500731	3
ENSMUSG00000106707	0.0276195	0.340319	0.270091	3
ENSMUSG00000027962	0.916292	1.47489	1.12587	3
ENSMUSG00000091705	1.14783	1.93052	1.56645	3
ENSMUSG00000020241	0.755596	1.30303	1.15081	3
ENSMUSG00000029923	1.07475	1.76902	1.4665	3
ENSMUSG00000068263	0.0794682	0.234741	0.150185	3
ENSMUSG00000039899	0.993783	1.75529	1.57421	3
ENSMUSG00000053113	0.651461	1.33956	1.08147	3
ENSMUSG00000023247	1.42701	2.18639	1.9524	3
ENSMUSG00000028519	0.277545	0.635123	0.461945	3
ENSMUSG00000047822	0.534931	1.32718	0.984684	3
ENSMUSG00000061144	0.0175407	0.354279	0.190343	3
ENSMUSG00000040809	0.136367	0.606561	0.435549	3
ENSMUSG00000066513	0.196235	0.717991	0.563294	3
ENSMUSG00000057967	0.617333	1.2798	0.962128	3
ENSMUSG00000030142	0.00129357	0.03699	0.0269901	3
ENSMUSG00000032258	0.174237	0.376559	0.269289	3
ENSMUSG00000045498	0.0188919	0.119269	0.0902829	3
ENSMUSG00000103469	0.170174	0.562728	0.434028	3
ENSMUSG00000102051	0	0.175851	0.0647643	3
ENSMUSG00000002055	0.406249	0.972312	0.832463	3
ENSMUSG00000081189	0.031269	0.235429	0.175767	3
ENSMUSG00000056234	1.77759	3.08989	2.67549	3
ENSMUSG00000041986	0.175519	0.479541	0.377619	3
ENSMUSG00000087530	0.0279279	0.144888	0.0811418	3
ENSMUSG00000033966	0.352619	0.723267	0.643948	3
ENSMUSG00000049892	1.30736	2.53316	2.90428	4
ENSMUSG00000031765	6.20462	7.47777	8.04456	4
ENSMUSG00000067206	2.27054	3.17253	3.61249	4
ENSMUSG00000042851	1.05	2.00616	2.6443	4
ENSMUSG00000028337	0.456553	1.00623	1.31864	4
ENSMUSG00000015312	1.53439	2.48193	2.99065	4
ENSMUSG00000050069	0.108658	0.735825	1.15908	4
ENSMUSG00000020038	1.25528	2.25743	2.59071	4
ENSMUSG00000002985	3.60427	4.74333	5.16674	4
ENSMUSG00000097971	2.29511	3.2453	3.77775	4
ENSMUSG00000024223	1.25858	2.5224	3.25847	4
ENSMUSG00000026764	0.196682	0.541755	0.765416	4
ENSMUSG00000020875	2.47208	3.38157	3.64349	4
ENSMUSG00000041361	0.761495	1.28294	1.4552	4
ENSMUSG00000094365	0.120897	1.23591	1.59424	4
ENSMUSG00000045838	1.23849	2.01632	2.26621	4
ENSMUSG00000104344	0.936094	1.54407	1.85481	4
ENSMUSG00000052560	0.590123	1.16683	1.42206	4
ENSMUSG00000038963	0.866707	2.05876	2.67744	4
ENSMUSG00000032860	0.752373	1.43066	2.228	4
ENSMUSG00000035638	0.659333	1.56533	2.79872	4
ENSMUSG00000046056	0.623304	1.07932	1.57582	4
ENSMUSG00000097317	0.0339287	0.358706	0.481794	4
ENSMUSG00000033770	3.66195	4.96527	5.76226	4
ENSMUSG00000037572	0.239122	0.523774	0.634958	4
ENSMUSG00000045094	0.803828	1.48716	2.40874	4
ENSMUSG00000032815	0.550496	1.00846	1.32577	4
ENSMUSG00000081984	0.18545	1.04972	1.30139	4
ENSMUSG00000032487	0.0510711	0.440233	0.747168	4
ENSMUSG00000006724	2.5646	4.09374	5.30865	4
ENSMUSG00000033213	0.0265143	0.270905	0.427068	4
ENSMUSG00000036961	0.0311055	0.247182	0.491769	4
ENSMUSG00000073414	0.130975	0.433567	0.587639	4
ENSMUSG00000105572	0.939412	1.59671	2.59278	4
ENSMUSG00000051278	0.0985984	0.229812	0.269645	4
ENSMUSG00000023034	1.36486	2.53592	2.9089	4
ENSMUSG00000054728	0.566386	0.978245	1.39417	4
ENSMUSG00000063130	0.298378	0.802364	1.22333	4
ENSMUSG00000040010	0.448031	0.854968	1.34341	4
ENSMUSG00000021070	0.19391	0.648564	0.806733	4
ENSMUSG00000086061	0.277523	1.07357	1.44742	4
ENSMUSG00000031465	1.14315	2.1	2.49278	4
ENSMUSG00000086448	0.269729	0.577256	0.72613	4
ENSMUSG00000017390	1.09635	1.89256	2.18105	4
ENSMUSG00000030109	0.131723	0.950723	1.4497	4
ENSMUSG00000042784	1.85357	2.89462	3.4512	4
ENSMUSG00000001930	0.119037	0.309988	0.434862	4
ENSMUSG00000058740	0.742795	1.92507	2.33984	4
ENSMUSG00000078954	0.384659	0.740865	0.853622	4
ENSMUSG00000062393	0	0.0252432	0.0409358	4
ENSMUSG00000035429	0	0.115312	0.195194	4
ENSMUSG00000041323	0.708741	1.28658	1.45183	4
ENSMUSG00000044083	0.00402023	0.0987411	0.166781	4
ENSMUSG00000025658	0.00563662	0.0466465	0.0582834	4
ENSMUSG00000056553	0.0193288	0.211495	0.335584	4
ENSMUSG00000031273	0.392613	0.735378	1.02678	4
ENSMUSG00000087413	0.0139148	0.311923	0.433626	4
ENSMUSG00000039748	0.00497708	0.0458459	0.0604405	4
ENSMUSG00000026565	0.815184	1.37654	1.67851	4
ENSMUSG00000063011	0.0241889	0.527433	0.807703	4
ENSMUSG00000026765	0.679818	1.16016	1.35487	4
ENSMUSG00000042213	0.207251	0.600931	0.750293	4
ENSMUSG00000073802	0.352073	1.28096	1.57349	4
ENSMUSG00000006154	0.305647	0.660589	0.792951	4
ENSMUSG00000084915	0.509849	0.981112	1.13459	4
ENSMUSG00000081137	0.137748	0.543634	1.0232	4
ENSMUSG00000055003	0.475985	0.925078	1.48444	4
ENSMUSG00000100876	0.117611	0.362823	0.586702	4
ENSMUSG00000064325	0.00666445	0.0661229	0.0932913	4
ENSMUSG00000042064	0.535207	0.985994	1.14975	4
ENSMUSG00000097574	0.452607	0.942659	1.37218	4
ENSMUSG00000031290	0.0444369	0.131399	0.182077	4
ENSMUSG00000039457	0.877998	1.57062	2.21152	4
ENSMUSG00000038555	0.123272	0.41098	0.576393	4
ENSMUSG00000017724	0.0599878	0.228017	0.321572	4
ENSMUSG00000041293	0.776531	1.31148	2.14058	4
ENSMUSG00000036196	0.0793566	0.283579	0.456827	4
ENSMUSG00000063415	0.809947	1.53224	2.00365	4
ENSMUSG00000071847	0.422264	0.895429	1.33091	4
ENSMUSG00000047586	2.23014	3.78691	4.71058	4
ENSMUSG00000042429	0.34471	0.665249	1.15612	4
ENSMUSG00000022945	0.215259	0.47353	0.666143	4
ENSMUSG00000054901	0.162702	0.471881	0.625246	4
ENSMUSG00000040705	0	0.182384	0.240879	4
ENSMUSG00000027797	0.00944975	0.0367325	0.0471817	4
ENSMUSG00000032254	1.04142	1.71001	2.02045	4
ENSMUSG00000040441	0.467953	0.999249	1.43037	4
ENSMUSG00000029675	0.700088	1.10789	1.7299	4
ENSMUSG00000024313	5.08111	3.05066	3.71926	5
ENSMUSG00000042379	4.21937	2.7124	3.17079	5
ENSMUSG00000015568	5.94578	4.96623	5.57677	5
ENSMUSG00000028571	5.81673	3.44359	4.21928	5
ENSMUSG00000017718	3.56483	2.4994	3.07911	5
ENSMUSG00000055114	2.39823	1.17929	1.82035	5
ENSMUSG00000000275	3.91241	2.7905	3.44593	5
ENSMUSG00000034850	3.59685	1.62768	2.64217	5
ENSMUSG00000037386	0.60556	0.224026	0.400652	5
ENSMUSG00000055471	0.176392	0.014531	0.0915256	5
ENSMUSG00000062545	2.01649	0.18247	0.835395	5
ENSMUSG00000027239	3.00847	2.13947	2.43192	5
ENSMUSG00000048911	1.49291	0.789439	1.08355	5
ENSMUSG00000013415	0.418995	0.152054	0.353205	5
ENSMUSG00000037477	1.12763	0.280167	0.54923	5
ENSMUSG00000042672	0.719019	0.317649	0.468223	5
ENSMUSG00000018752	0.994474	0.394052	0.727552	5
ENSMUSG00000022878	1.56846	0	1.10934	5
ENSMUSG00000027559	3.49091	2.03255	3.05796	5
ENSMUSG00000037254	1.02013	0.511889	0.728664	5
ENSMUSG00000046159	0.558354	0.291866	0.41071	5
ENSMUSG00000012705	0.667913	0	0.334455	5
ENSMUSG00000040752	0.264729	0.104668	0.214664	5
ENSMUSG00000075012	1.22251	0.695318	1.08168	5
ENSMUSG00000061780	3.52125	0.0915497	1.36285	5
ENSMUSG00000097413	0.862545	0.329603	0.633324	5
ENSMUSG00000071567	0.495433	0.118827	0.357954	5
ENSMUSG00000030546	0.464843	0.00712721	0.304661	5
ENSMUSG00000027715	0.644752	0.322054	0.483473	5
ENSMUSG00000037010	1.60721	0.96557	1.27628	5
ENSMUSG00000031489	0.108953	0	0.0455754	5
ENSMUSG00000059005	2.73965	1.64252	2.28963	5
ENSMUSG00000090061	0.053643	0.00827716	0.0272389	5
ENSMUSG00000037418	0.316125	0.0942874	0.213549	5
ENSMUSG00000094689	0.84935	0.165434	0.395281	5
ENSMUSG00000083013	2.18903	1.34138	1.63303	5
ENSMUSG00000100303	0.0369326	0.00588656	0.0258739	5
ENSMUSG00000094872	0.566102	0	0.31254	5
ENSMUSG00000095630	0.97989	0.145595	0.457414	5
ENSMUSG00000030157	4.60478	5.12908	4.07543	6
ENSMUSG00000070985	2.54321	2.58204	1.76601	6
ENSMUSG00000039304	3.97952	4.5855	3.42018	6
ENSMUSG00000089694	2.19538	2.13009	1.24412	6
ENSMUSG00000038422	2.78163	2.53517	1.74122	6
ENSMUSG00000100235	0.897633	0.930988	0.395138	6
ENSMUSG00000072683	0.489225	0.616105	0.294706	6
ENSMUSG00000027087	3.09748	3.28648	2.30623	6
ENSMUSG00000039652	2.29903	2.74179	1.91631	6
ENSMUSG00000015451	0.957986	1.10504	0.423543	6
ENSMUSG00000045464	1.97042	1.90525	1.20916	6
ENSMUSG00000036864	0.966609	1.1912	0.677322	6
ENSMUSG00000089960	2.90479	6.28832	5.78784	7
ENSMUSG00000090171	2.57605	7.54133	7.05539	7
ENSMUSG00000025068	3.55903	4.69189	4.67294	7
ENSMUSG00000035540	2.76259	6.27948	5.66253	7
ENSMUSG00000006494	2.36818	3.4915	3.4464	7
ENSMUSG00000022037	4.03251	5.19431	5.38306	7
ENSMUSG00000078612	0.983662	2.03725	2.22185	7
ENSMUSG00000057933	3.47037	6.82843	6.93786	7
ENSMUSG00000032849	3.26459	4.36939	4.38041	7
ENSMUSG00000074768	1.00163	2.73012	3.04621	7
ENSMUSG00000026249	1.21886	2.17246	2.06313	7
ENSMUSG00000017723	4.66078	6.04631	5.95518	7
ENSMUSG00000074179	1.80635	4.49339	4.58478	7
ENSMUSG00000032202	1.59077	2.33957	2.41129	7
ENSMUSG00000028222	5.62245	7.21037	7.32752	7
ENSMUSG00000030717	0.706326	1.94372	1.93294	7
ENSMUSG00000023236	1.95911	3.16158	3.33115	7
ENSMUSG00000020423	2.73746	3.67795	3.91571	7
ENSMUSG00000038776	3.79188	5.14161	5.09981	7
ENSMUSG00000043144	3.53002	4.8235	4.9227	7
ENSMUSG00000090145	1.92465	4.07612	3.6687	7
ENSMUSG00000069324	2.29745	4.33096	4.59869	7
ENSMUSG00000048612	2.08904	3.10292	3.35111	7
ENSMUSG00000044313	0.380356	0.945242	0.829626	7
ENSMUSG00000001494	0.226153	0.932863	0.989438	7
ENSMUSG00000079057	0.875216	1.58739	1.60761	7
ENSMUSG00000029001	1.76186	2.53491	2.37547	7
ENSMUSG00000038156	0.85339	2.06723	2.36924	7
ENSMUSG00000025270	0.892782	2.64792	2.76578	7
ENSMUSG00000034855	0.627633	1.5753	1.70023	7
ENSMUSG00000106069	1.91274	3.49514	3.6317	7
ENSMUSG00000060470	1.47051	2.68731	2.81455	7
ENSMUSG00000031762	5.31038	6.68597	6.94033	7
ENSMUSG00000052837	2.2171	3.40405	3.3795	7
ENSMUSG00000038418	0.587286	1.93666	1.91734	7
ENSMUSG00000090958	0.995743	1.63179	1.62909	7
ENSMUSG00000027901	0.899201	1.55912	1.49541	7
ENSMUSG00000035107	0.582145	1.10463	1.02195	7
ENSMUSG00000074183	0.660636	2.77756	2.73794	7
ENSMUSG00000030000	0.0893539	0.26639	0.273478	7
ENSMUSG00000034853	1.61569	2.47145	2.40453	7
ENSMUSG00000069919	3.35494	5.20923	5.68207	7
ENSMUSG00000084997	0.0796802	0.608396	0.591865	7
ENSMUSG00000021250	0.467581	1.95017	2.14954	7
ENSMUSG00000005677	0.0756294	0.386872	0.356906	7
ENSMUSG00000030089	0.820272	1.48554	1.64442	7
ENSMUSG00000052305	4.45214	6.27799	6.6186	7
ENSMUSG00000054757	0.409775	1.0507	0.923403	7
ENSMUSG00000090440	0.102732	0.813088	0.754451	7
ENSMUSG00000014813	1.53715	2.33646	2.25297	7
ENSMUSG00000026471	0.640071	1.10436	1.18012	7
ENSMUSG00000034459	1.16207	2.1927	2.12233	7
ENSMUSG00000040322	1.21785	1.8919	1.98705	7
ENSMUSG00000096105	0.355044	1.43424	1.62887	7
ENSMUSG00000024014	1.86894	2.67371	2.795	7
ENSMUSG00000080316	1.36415	2.10883	2.0927	7
ENSMUSG00000006930	0.568228	1.19298	1.17721	7
ENSMUSG00000054640	3.32492	4.2765	4.4993	7
ENSMUSG00000050556	0.412602	0.880851	0.853222	7
ENSMUSG00000048763	1.23209	2.08299	2.18989	7
ENSMUSG00000069917	2.88799	4.63104	5.08758	7
ENSMUSG00000020377	1.25629	2.25931	2.11597	7
ENSMUSG00000043993	1.6598	2.5618	2.62094	7
ENSMUSG00000028699	2.88188	3.80498	3.95485	7
ENSMUSG00000026582	0.0351858	0.317281	0.338708	7
ENSMUSG00000034457	0.0733118	0.28858	0.254877	7
ENSMUSG00000089943	1.9924	4.54388	5.23221	7
ENSMUSG00000035547	1.37176	2.08303	2.15171	7
ENSMUSG00000021125	1.5309	3.22064	2.90246	7
ENSMUSG00000020620	0.50211	0.911998	0.932204	7
ENSMUSG00000061815	1.00149	1.81965	1.97641	7
ENSMUSG00000094840	0.018632	0.290368	0.304129	7
ENSMUSG00000026679	0.126746	0.529083	0.502391	7
ENSMUSG00000036381	0.0687832	0.230311	0.240762	7
ENSMUSG00000073940	3.44941	5.27633	5.53724	7
ENSMUSG00000037239	0.529775	1.03253	0.964117	7
ENSMUSG00000024036	0.595558	1.14745	1.18823	7
ENSMUSG00000036915	0	0.0730614	0.0749955	7
ENSMUSG00000087364	0.0182065	0.213025	0.262758	7
ENSMUSG00000098306	0.0775942	0.915956	1.03925	7
ENSMUSG00000079471	1.0799	1.93018	2.00276	7
ENSMUSG00000033361	0.0640672	0.213976	0.248314	7
ENSMUSG00000085541	0.952964	1.65646	1.59962	7
ENSMUSG00000085022	0.157063	0.485907	0.429715	7
ENSMUSG00000026589	0.545291	1.08271	0.994787	7
ENSMUSG00000047139	6.04276	7.04298	7.0441	7
ENSMUSG00000097875	0.193548	0.528395	0.597725	7
ENSMUSG00000054034	0.113254	0.477133	0.518058	7
ENSMUSG00000037012	2.78001	3.69884	3.81753	7
ENSMUSG00000084934	0.20283	1.08152	1.19199	7
ENSMUSG00000068744	0.0387299	0.177257	0.153996	7
ENSMUSG00000005220	0.160776	0.646954	0.654799	7
ENSMUSG00000020169	0.12847	0.473164	0.509835	7
ENSMUSG00000024529	0.489065	1.00069	0.955886	7
ENSMUSG00000045394	4.44084	5.5909	5.86352	7
ENSMUSG00000025355	0.117328	0.362426	0.327086	7
ENSMUSG00000032332	0.516598	0.901126	0.996537	7
ENSMUSG00000023828	0.304213	0.836606	0.822085	7
ENSMUSG00000021175	0.704315	1.27818	1.37341	7
ENSMUSG00000032776	0.171315	0.398094	0.365805	7
ENSMUSG00000027204	0.579361	1.08189	1.01034	7
ENSMUSG00000054662	1.08064	1.73497	1.68653	7
ENSMUSG00000056468	0.0657379	0.275472	0.308187	7
ENSMUSG00000043885	1.25217	2.02237	2.21288	7
ENSMUSG00000084846	0.532279	0.989509	0.98257	7
ENSMUSG00000037108	0.359767	0.764274	0.819089	7
ENSMUSG00000055254	0.0743315	0.183333	0.203631	7
ENSMUSG00000058297	0.187916	0.4776	0.458305	7
ENSMUSG00000005268	0.884441	1.6097	1.58796	7
ENSMUSG00000022440	0.271188	0.660692	0.610186	7
ENSMUSG00000097177	0.235833	0.439592	0.440501	7
ENSMUSG00000006356	1.75651	2.71989	2.7017	7
ENSMUSG00000063838	1.1325	1.79213	1.86038	7
ENSMUSG00000085614	0.10707	0.512127	0.590468	7
ENSMUSG00000098708	0.602303	1.46467	1.57507	7
ENSMUSG00000066512	1.10179	1.78357	1.86124	7
ENSMUSG00000036560	0.0778072	0.283839	0.253151	7
ENSMUSG00000058806	0.426846	0.865478	0.793811	7
ENSMUSG00000107480	0.137657	0.51747	0.499192	7
ENSMUSG00000105556	0.807232	1.35544	1.24397	7
ENSMUSG00000045275	0.134083	0.336276	0.372624	7
ENSMUSG00000020191	0.12663	0.443928	0.467947	7
ENSMUSG00000001228	0.35453	0.720975	0.736745	7
ENSMUSG00000002847	2.86929	4.04354	4.3539	7
ENSMUSG00000085586	0.44882	0.970037	1.02295	7
ENSMUSG00000009585	0.233142	0.465447	0.456187	7
ENSMUSG00000056737	1.46918	2.33484	2.28203	7
ENSMUSG00000026630	0.13723	0.379759	0.374936	7
ENSMUSG00000015090	1.17123	1.97713	1.99994	7
ENSMUSG00000031805	1.34993	2.05463	1.96738	7
ENSMUSG00000040569	0.359712	0.811815	0.82824	7
ENSMUSG00000063354	0.00770576	0.377263	0.308922	7
ENSMUSG00000037921	0.319373	0.586274	0.541254	7
ENSMUSG00000036545	0.213649	0.517476	0.510944	7
ENSMUSG00000040009	0.281253	0.569851	0.52766	7
ENSMUSG00000022523	0.11541	0.438516	0.409077	7
ENSMUSG00000052419	1.47415	2.25447	2.09728	7
ENSMUSG00000100075	0.441326	0.827662	0.81265	7
ENSMUSG00000087406	0.748797	1.59744	1.71929	7
ENSMUSG00000027316	0.126989	0.308311	0.28411	7
ENSMUSG00000047344	0.777149	1.4118	1.3531	7
ENSMUSG00000049929	0.159661	0.3952	0.407809	7
ENSMUSG00000097793	0.246483	0.540918	0.499263	7
ENSMUSG00000104204	0.684495	1.41326	1.47452	7
ENSMUSG00000048899	0.261226	0.527494	0.520325	7
ENSMUSG00000038910	0.614083	1.14712	1.11733	7
ENSMUSG00000041658	0.60993	1.12622	1.09944	7
ENSMUSG00000048677	0.690932	1.35321	1.47787	7
ENSMUSG00000040675	0.461107	0.81972	0.904	7
ENSMUSG00000102813	0.780781	1.34322	1.24	7
ENSMUSG00000035504	2.33616	3.18632	3.24704	7
ENSMUSG00000021318	0.0629916	0.162232	0.166166	7
ENSMUSG00000027859	0.459724	0.844052	0.82638	7
ENSMUSG00000052353	0.0135765	0.0846246	0.0806957	7
ENSMUSG00000042066	0.367687	0.667663	0.649212	7
ENSMUSG00000041189	0.776473	1.3474	1.37253	7
ENSMUSG00000022602	0.373271	0.802108	0.903661	7
ENSMUSG00000025380	0.00660851	0.108882	0.109135	7
ENSMUSG00000087371	0.062636	0.271096	0.26893	7
ENSMUSG00000057722	1.00485	1.83654	1.8658	7
ENSMUSG00000079110	0.0305703	0.11536	0.1047	7
ENSMUSG00000032400	0.252273	0.477603	0.533338	7
ENSMUSG00000029602	0.103726	0.402279	1.19742	8
ENSMUSG00000027871	0.243093	0.717187	2.39183	8
ENSMUSG00000104094	0.141755	0.506627	1.25273	8
ENSMUSG00000015134	0.206842	0.201016	1.67122	8
ENSMUSG00000020893	2.82425	2.70887	3.69014	8
ENSMUSG00000023087	1.12978	1.10215	2.1198	8
ENSMUSG00000034825	0.042159	0.0768855	0.574262	8
ENSMUSG00000040340	0.0268031	0.0506416	0.432427	8
ENSMUSG00000095130	0.189511	0	2.35396	8
ENSMUSG00000102780	0.276086	0.279431	0.860894	8
ENSMUSG00000104904	0.192351	0.0632816	0.507576	8
ENSMUSG00000086040	0.469636	0.492774	0.860669	8
ENSMUSG00000036181	5.20468	4.99067	6.02654	8
ENSMUSG00000059201	0.0194882	0	0.319509	8
ENSMUSG00000071531	0.0324983	0.0189267	0.302842	8
ENSMUSG00000071984	0.077956	0.0982864	0.362674	8
ENSMUSG00000103558	0.127629	0.310101	0.876459	8
ENSMUSG00000079055	0.0488165	0.0172853	0.154704	8
ENSMUSG00000028600	1.91497	1.22521	1.83405	9
ENSMUSG00000028655	1.64552	0.649935	1.64616	9
ENSMUSG00000048572	5.33642	4.35245	5.47822	9
ENSMUSG00000095079	2.11305	0.937745	2.18467	9
ENSMUSG00000096336	0.696851	0	0.816393	9
ENSMUSG00000076609	3.62551	2.34482	4.00651	9
ENSMUSG00000041653	0.316521	0.0706061	0.325874	9
ENSMUSG00000067149	1.10455	0.505162	1.15897	9
ENSMUSG00000031710	0.605776	0	1.05693	9
ENSMUSG00000045631	0.346071	0.087262	0.296128	9
ENSMUSG00000035686	1.84141	1.12274	1.72157	9
ENSMUSG00000106447	0.175434	0.0244203	0.150308	9
ENSMUSG00000092137	0.211989	0	0.285371	9
ENSMUSG00000076672	0.334877	0.020685	0.499378	9
ENSMUSG00000028680	2.0042	1.37166	2.49542	9
ENSMUSG00000034480	0.895341	0.651233	1.10414	9
ENSMUSG00000097075	0.0739456	0.021907	0.137984	9
ENSMUSG00000067144	4.4759	0.357164	0.3095	10
ENSMUSG00000104375	3.89999	0	0	10
ENSMUSG00000030935	5.50457	2.03292	2.26685	10
ENSMUSG00000001467	5.76429	3.13607	3.36658	10
ENSMUSG00000023120	3.60008	0.82112	1.31719	10
ENSMUSG00000020681	4.17722	2.21757	2.52916	10
ENSMUSG00000021263	3.78768	1.96554	2.00094	10
ENSMUSG00000029311	6.72636	4.91914	5.10787	10
ENSMUSG00000046598	4.14738	2.79724	3.13804	10
ENSMUSG00000028088	2.95962	1.38462	1.68589	10
ENSMUSG00000074254	8.12279	6.33644	6.5126	10
ENSMUSG00000054986	0.996416	0.0399544	0.0864303	10
ENSMUSG00000066071	6.61526	4.35228	4.96068	10
ENSMUSG00000037053	5.78778	3.92989	4.13039	10
ENSMUSG00000026141	0.552793	0.0173659	0.0710983	10
ENSMUSG00000061906	9.61523	7.7737	7.7424	10
ENSMUSG00000023914	7.95351	6.47804	6.6736	10
ENSMUSG00000030359	3.60507	1.18465	1.31533	10
ENSMUSG00000024866	9.42026	7.30898	7.54473	10
ENSMUSG00000037852	4.98853	3.14277	3.38463	10
ENSMUSG00000031958	6.99431	5.2589	5.26412	10
ENSMUSG00000024757	3.07541	1.04281	1.17669	10
ENSMUSG00000022679	3.72591	2.50378	2.52905	10
ENSMUSG00000040966	6.81682	5.53037	5.57497	10
ENSMUSG00000034871	6.26118	4.88269	5.05799	10
ENSMUSG00000038775	3.46811	2.44348	2.56531	10
ENSMUSG00000032758	13.4639	10.5889	11.0556	10
ENSMUSG00000041052	7.99609	4.89385	5.67599	10
ENSMUSG00000070695	0.524265	0.0158052	0.00434413	10
ENSMUSG00000028713	9.54815	7.0199	7.52745	10
ENSMUSG00000002944	5.47115	3.71418	3.90805	10
ENSMUSG00000074207	6.80108	5.56371	5.70978	10
ENSMUSG00000031725	7.71828	5.69367	5.98439	10
ENSMUSG00000053168	3.1756	1.22486	1.55974	10
ENSMUSG00000036083	6.33894	4.77326	4.8985	10
ENSMUSG00000000805	5.26373	4.25019	4.43703	10
ENSMUSG00000038497	4.31018	3.12962	3.21283	10
ENSMUSG00000058914	5.40034	3.546	3.8792	10
ENSMUSG00000061825	6.66835	5.11805	5.13804	10
ENSMUSG00000052562	5.51076	3.4321	3.76608	10
ENSMUSG00000105265	0.08757	0.00321482	0.00542361	10
ENSMUSG00000015027	5.28749	4.22348	4.22801	10
ENSMUSG00000045594	5.08425	4.08632	4.17713	10
ENSMUSG00000047719	3.8242	2.67824	2.77424	10
ENSMUSG00000011179	7.55687	5.69058	6.07055	10
ENSMUSG00000030237	0.703391	0.101539	0.153732	10
ENSMUSG00000038224	5.93734	4.6128	4.71769	10
ENSMUSG00000104887	0.916766	0	0	10
ENSMUSG00000032418	6.39786	5.19797	5.266	10
ENSMUSG00000058589	0.08635	0.0121208	0.0186009	10
ENSMUSG00000058258	3.41704	2.27611	2.47901	10
ENSMUSG00000024039	4.99959	3.96085	4.07288	10
ENSMUSG00000038704	4.37564	3.27986	3.36532	10
ENSMUSG00000035232	4.0184	3.04889	3.06884	10
ENSMUSG00000024766	3.01951	1.92212	1.90308	10
ENSMUSG00000045730	2.18654	1.13349	1.28533	10
ENSMUSG00000079029	0.544258	0	0	10
ENSMUSG00000034875	7.22066	5.92393	6.03209	10
ENSMUSG00000026415	5.0286	3.03622	3.179	10
ENSMUSG00000025911	4.98447	3.93564	3.97526	10
ENSMUSG00000030945	8.64929	6.93745	7.13718	10
ENSMUSG00000039519	5.0856	2.28541	2.76015	10
ENSMUSG00000069372	2.7185	0.433157	0.791309	10
ENSMUSG00000031609	5.28373	4.0177	4.10298	10
ENSMUSG00000013611	2.56721	1.26525	1.54246	10
ENSMUSG00000063590	6.28031	4.34931	4.8533	10
ENSMUSG00000042116	3.70934	2.50785	2.68739	10
ENSMUSG00000074575	0.149323	0.00636705	0.0353388	10
ENSMUSG00000041720	4.37961	3.40159	3.54394	10
ENSMUSG00000072905	1.06219	0	0	10
ENSMUSG00000057074	1.85024	0.355068	0.637788	10
ENSMUSG00000021620	6.21809	5.11949	5.23624	10
ENSMUSG00000022366	5.35447	3.96275	4.2126	10
ENSMUSG00000019767	0.574616	0.101111	0.103173	10
ENSMUSG00000041552	0.473636	0.100616	0.109555	10
ENSMUSG00000056209	3.79708	2.81697	2.96412	10
ENSMUSG00000047963	1.95956	1.177	1.21786	10
ENSMUSG00000059406	0.52658	0.0625121	0.126841	10
ENSMUSG00000033533	7.13943	5.98024	6.20198	10
ENSMUSG00000047746	2.92413	2.02892	2.23997	10
ENSMUSG00000040283	2.01639	1.22301	1.3898	10
ENSMUSG00000028979	0.312887	0.0270578	0.102489	10
ENSMUSG00000029657	3.86033	2.77041	2.7972	10
ENSMUSG00000039193	0.647473	0.202022	0.265933	10
ENSMUSG00000024795	1.64328	0.621904	0.604234	10
ENSMUSG00000053414	2.18708	1.36072	1.52437	10
ENSMUSG00000034612	3.91739	2.84492	2.87639	10
ENSMUSG00000041698	6.1358	2.03758	2.26266	10
ENSMUSG00000079103	0.738473	0.136775	0.248698	10
ENSMUSG00000053846	0.972184	0.137794	0.229339	10
ENSMUSG00000057425	7.44588	5.52821	5.84948	10
ENSMUSG00000032854	3.97513	2.85051	2.89096	10
ENSMUSG00000027967	0.232116	0	0	10
ENSMUSG00000038305	0.903235	0.463288	0.455691	10
ENSMUSG00000024391	5.37412	4.18841	4.34014	10
ENSMUSG00000054672	0.263973	0.0306392	0.0305356	10
ENSMUSG00000003477	8.67738	7.23188	7.49102	10
ENSMUSG00000107516	2.23954	1.11225	1.17394	10
ENSMUSG00000038624	3.74091	2.8036	2.84436	10
ENSMUSG00000029193	3.57599	2.34236	2.43359	10
ENSMUSG00000071633	1.77192	0.763869	0.833406	10
ENSMUSG00000030283	3.80738	2.80637	2.9047	10
ENSMUSG00000022877	1.31656	0.396154	0.387855	10
ENSMUSG00000027801	0.791736	0.16805	0.299063	10
ENSMUSG00000006200	0.52077	0	0	10
ENSMUSG00000021214	2.19594	0.304581	0.699752	10
ENSMUSG00000069892	0.288877	0.00503131	0.00199697	10
ENSMUSG00000102758	0.876343	0.467649	0.542634	10
ENSMUSG00000032473	0.077849	0.00198442	0.0119591	10
ENSMUSG00000072618	0.293785	0.0220456	0.102056	10
ENSMUSG00000053852	0.436728	0.138034	0.155495	10
ENSMUSG00000030483	0.200402	0.0191115	0.0422114	10
ENSMUSG00000035031	1.45866	0.690882	0.82477	10
ENSMUSG00000032446	0.0969451	0.0128228	0.0308747	10
ENSMUSG00000031294	5.49914	4.25806	4.23551	10
ENSMUSG00000063063	0.472031	0.157305	0.149499	10
ENSMUSG00000041078	0.700663	0.269742	0.37225	10
ENSMUSG00000049353	0.101957	0.0218586	0.0323197	10
ENSMUSG00000086387	0.837323	0.0326073	0.0388882	10
ENSMUSG00000085192	0.789228	0.0355943	0.232014	10
ENSMUSG00000026058	0.0508168	0.0067282	0.00551349	10
ENSMUSG00000043531	0.362262	0.0635092	0.0924623	10
ENSMUSG00000090707	0.158609	0	0.0149178	10
ENSMUSG00000033963	1.35939	0.663957	0.655225	10
ENSMUSG00000097656	3.22821	0.369951	0.456928	10
ENSMUSG00000021720	0.766484	0.233995	0.373238	10
ENSMUSG00000108763	1.34411	0.796095	0.795342	10
ENSMUSG00000015599	0.625061	0.254762	0.306886	10
ENSMUSG00000038304	0.135096	0.0149425	0.0314037	10
ENSMUSG00000094439	0.505912	0.25162	0.269331	10
ENSMUSG00000070576	0.491536	0.252995	0.256039	10
ENSMUSG00000094561	0.812522	0	0	10
ENSMUSG00000032564	1.66299	0.98108	1.13135	10
ENSMUSG00000097766	0.279373	0.012845	0.0404591	10
ENSMUSG00000022583	0.894811	0.309342	0.414721	10
ENSMUSG00000031698	0.609044	0.268912	0.282627	10
ENSMUSG00000045034	0.392937	0.175887	0.227949	10
ENSMUSG00000097327	0.53284	0.26567	0.281037	10
ENSMUSG00000037139	0.382546	0.155212	0.174254	10
ENSMUSG00000106229	0.188284	0.0153216	0.026741	10
ENSMUSG00000006586	0.166468	0.0777781	0.103198	10
ENSMUSG00000026587	0.109637	0.037937	0.0462698	10
ENSMUSG00000035539	0.0431017	0	0.00896467	10
ENSMUSG00000030111	0.0499507	0.00418592	0.00646056	10
ENSMUSG00000054204	0.233959	0.0396712	0.0574743	10
ENSMUSG00000021613	0.36467	0.153046	0.180655	10
ENSMUSG00000025592	0.0213307	0	0.00407663	10

## Sheet: all_cluster_Enrichment_GO_top10
GO_ID	GO_term	TYPE	DIFF_GENE_IN_GO	ALL_DIFF_GENE_IN_ALL_GO	ALL_GENE_IN_GO	ALL_GENE_IN_ALL_GO	DIFF_GENE_list	P-VALUE	FDR	cluster
GO:0016229	steroid dehydrogenase activity	molecular_function	4	61	35	20791	ENSMUSG00000038541,ENSMUSG00000031844,ENSMUSG00000090817,ENSMUSG00000033715,	2.5889e-07	0.000270799	1
GO:0071412	cellular response to genistein	biological_process	2	61	2	20791	ENSMUSG00000049152,ENSMUSG00000072664,	4.98504e-07	0.000260718	1
GO:0033595	response to genistein	biological_process	2	61	5	20791	ENSMUSG00000049152,ENSMUSG00000072664,	2.7733e-06	0.000966956	1
GO:0033764	steroid dehydrogenase activity, acting on the CH-OH group of donors, NAD or NADP as acceptor	molecular_function	3	61	30	20791	ENSMUSG00000090817,ENSMUSG00000033715,ENSMUSG00000031844,	6.3324e-06	0.00165592	1
GO:0006082	organic acid metabolic process	biological_process	12	61	957	20791	ENSMUSG00000031549,ENSMUSG00000072664,ENSMUSG00000061742,ENSMUSG00000038541,ENSMUSG00000029772,ENSMUSG00000021416,ENSMUSG00000049152,ENSMUSG00000025479,ENSMUSG00000037347,ENSMUSG00000022244,ENSMUSG00000018924,ENSMUSG00000029482,	1.72955e-05	0.00361822	1
GO:0008111	alpha-methylacyl-CoA racemase activity	molecular_function	1	61	1	20791	ENSMUSG00000022244,	5.12469e-05	0.00893404	1
GO:0030729	acetoacetate-CoA ligase activity	molecular_function	1	61	1	20791	ENSMUSG00000029482,	5.12469e-05	0.00893404	1
GO:0008609	alkylglycerone-phosphate synthase activity	molecular_function	1	61	1	20791	ENSMUSG00000042410,	5.12469e-05	0.00893404	1
GO:0047992	hydroxylysine kinase activity	molecular_function	1	61	1	20791	ENSMUSG00000035878,	5.12469e-05	0.00893404	1
GO:0009917	sterol 5-alpha reductase activity	molecular_function	1	61	1	20791	ENSMUSG00000038541,	5.12469e-05	0.00893404	1
GO:0006955	immune response	biological_process	50	92	1113	20791	ENSMUSG00000078921,ENSMUSG00000037321,ENSMUSG00000025491,ENSMUSG00000035352,ENSMUSG00000028270,ENSMUSG00000073421,ENSMUSG00000079363,ENSMUSG00000067341,ENSMUSG00000037548,ENSMUSG00000028001,ENSMUSG00000060802,ENSMUSG00000029298,ENSMUSG00000074151,ENSMUSG00000028268,ENSMUSG00000069874,ENSMUSG00000067212,ENSMUSG00000078922,ENSMUSG00000104713,ENSMUSG00000027514,ENSMUSG00000025492,ENSMUSG00000046718,…	5.54521e-33	8.88343e-30	2
GO:0045087	innate immune response	biological_process	38	92	534	20791	ENSMUSG00000073418,ENSMUSG00000034438,ENSMUSG00000035186,ENSMUSG00000018899,ENSMUSG00000046879,ENSMUSG00000022906,ENSMUSG00000026104,ENSMUSG00000022216,ENSMUSG00000033831,ENSMUSG00000057143,ENSMUSG00000037321,ENSMUSG00000040253,ENSMUSG00000028001,ENSMUSG00000036594,ENSMUSG00000060802,ENSMUSG00000029298,ENSMUSG00000074151,ENSMUSG00000035352,ENSMUSG00000025491,ENSMUSG00000079362,ENSMUSG00000105504,…	1.26789e-32	1.01558e-29	2
GO:0034341	response to interferon-gamma	biological_process	22	92	82	20791	ENSMUSG00000034438,ENSMUSG00000022906,ENSMUSG00000035352,ENSMUSG00000026104,ENSMUSG00000025491,ENSMUSG00000104713,ENSMUSG00000035186,ENSMUSG00000079362,ENSMUSG00000018899,ENSMUSG00000036594,ENSMUSG00000029298,ENSMUSG00000022504,ENSMUSG00000074151,ENSMUSG00000073421,ENSMUSG00000025492,ENSMUSG00000028270,ENSMUSG00000046718,ENSMUSG00000105504,ENSMUSG00000079363,ENSMUSG00000028268,ENSMUSG00000040253,…	8.06775e-32	4.30818e-29	2
GO:0034097	response to cytokine	biological_process	35	92	637	20791	ENSMUSG00000018899,ENSMUSG00000034438,ENSMUSG00000035186,ENSMUSG00000016496,ENSMUSG00000033831,ENSMUSG00000022906,ENSMUSG00000026104,ENSMUSG00000040253,ENSMUSG00000070427,ENSMUSG00000074151,ENSMUSG00000028001,ENSMUSG00000036594,ENSMUSG00000029298,ENSMUSG00000079362,ENSMUSG00000035352,ENSMUSG00000025491,ENSMUSG00000073421,ENSMUSG00000028270,ENSMUSG00000105504,ENSMUSG00000079363,ENSMUSG00000040483,…	1.32387e-26	5.30208e-24	2
GO:0002376	immune system process	biological_process	56	92	2059	20791	ENSMUSG00000016496,ENSMUSG00000042265,ENSMUSG00000018899,ENSMUSG00000035186,ENSMUSG00000034438,ENSMUSG00000040253,ENSMUSG00000022216,ENSMUSG00000026104,ENSMUSG00000022906,ENSMUSG00000079547,ENSMUSG00000031897,ENSMUSG00000024338,ENSMUSG00000024610,ENSMUSG00000033860,ENSMUSG00000037649,ENSMUSG00000058952,ENSMUSG00000038213,ENSMUSG00000078921,ENSMUSG00000074151,ENSMUSG00000029298,ENSMUSG00000028001,…	5.63213e-26	1.80453e-23	2
GO:0006952	defense response	biological_process	45	92	1282	20791	ENSMUSG00000073421,ENSMUSG00000028270,ENSMUSG00000079363,ENSMUSG00000035352,ENSMUSG00000025491,ENSMUSG00000028001,ENSMUSG00000060802,ENSMUSG00000029298,ENSMUSG00000074151,ENSMUSG00000037321,ENSMUSG00000033538,ENSMUSG00000067212,ENSMUSG00000025492,ENSMUSG00000046718,ENSMUSG00000104713,ENSMUSG00000027514,ENSMUSG00000030786,ENSMUSG00000028268,ENSMUSG00000069874,ENSMUSG00000105504,ENSMUSG00000079362,…	1.27753e-25	3.411e-23	2
GO:0071346	cellular response to interferon-gamma	biological_process	15	92	61	20791	ENSMUSG00000034438,ENSMUSG00000104713,ENSMUSG00000022504,ENSMUSG00000035352,ENSMUSG00000029298,ENSMUSG00000026104,ENSMUSG00000079362,ENSMUSG00000105504,ENSMUSG00000074151,ENSMUSG00000073421,ENSMUSG00000028270,ENSMUSG00000040253,ENSMUSG00000018899,ENSMUSG00000079363,ENSMUSG00000028268,	4.27283e-22	9.77868e-20	2
GO:0019882	antigen processing and presentation	biological_process	16	92	105	20791	ENSMUSG00000024339,ENSMUSG00000024338,ENSMUSG00000073421,ENSMUSG00000037321,ENSMUSG00000060802,ENSMUSG00000037649,ENSMUSG00000036594,ENSMUSG00000096727,ENSMUSG00000037548,ENSMUSG00000038213,ENSMUSG00000022216,ENSMUSG00000079547,ENSMUSG00000024610,ENSMUSG00000067341,ENSMUSG00000067212,ENSMUSG00000060586,	2.94056e-20	5.88847e-18	2
GO:0019001	guanyl nucleotide binding	molecular_function	24	92	392	20791	ENSMUSG00000079363,ENSMUSG00000105504,ENSMUSG00000028270,ENSMUSG00000105096,ENSMUSG00000078922,ENSMUSG00000079362,ENSMUSG00000054072,ENSMUSG00000029298,ENSMUSG00000078920,ENSMUSG00000104713,ENSMUSG00000090942,ENSMUSG00000040253,ENSMUSG00000028268,ENSMUSG00000048852,ENSMUSG00000027639,ENSMUSG00000073555,ENSMUSG00000078853,ENSMUSG00000078921,ENSMUSG00000069874,ENSMUSG00000022504,ENSMUSG00000068606,…	4.71137e-20	8.38624e-18	2
GO:0005525	GTP binding	molecular_function	23	92	373	20791	ENSMUSG00000034438,ENSMUSG00000058163,ENSMUSG00000046879,ENSMUSG00000022504,ENSMUSG00000068606,ENSMUSG00000069874,ENSMUSG00000078921,ENSMUSG00000078853,ENSMUSG00000073555,ENSMUSG00000048852,ENSMUSG00000028268,ENSMUSG00000040253,ENSMUSG00000090942,ENSMUSG00000104713,ENSMUSG00000029298,ENSMUSG00000078920,ENSMUSG00000054072,ENSMUSG00000079362,ENSMUSG00000078922,ENSMUSG00000105096,ENSMUSG00000028270,…	2.19508e-19	3.51652e-17	2
GO:0045087	innate immune response	biological_process	21	123	534	20791	ENSMUSG00000056054,ENSMUSG00000018927,ENSMUSG00000023224,ENSMUSG00000062488,ENSMUSG00000030142,ENSMUSG00000023341,ENSMUSG00000044748,ENSMUSG00000026983,ENSMUSG00000026822,ENSMUSG00000024349,ENSMUSG00000055172,ENSMUSG00000045932,ENSMUSG00000024164,ENSMUSG00000026866,ENSMUSG00000051439,ENSMUSG00000045827,ENSMUSG00000030793,ENSMUSG00000017830,ENSMUSG00000035692,ENSMUSG00000074896,ENSMUSG00000031377,	1.21099e-11	3.10497e-08	3
GO:0006952	defense response	biological_process	32	123	1282	20791	ENSMUSG00000045932,ENSMUSG00000053113,ENSMUSG00000055172,ENSMUSG00000040809,ENSMUSG00000026822,ENSMUSG00000023341,ENSMUSG00000030142,ENSMUSG00000023224,ENSMUSG00000024308,ENSMUSG00000032081,ENSMUSG00000029304,ENSMUSG00000030793,ENSMUSG00000027962,ENSMUSG00000029380,ENSMUSG00000051439,ENSMUSG00000035356,ENSMUSG00000024164,ENSMUSG00000024349,ENSMUSG00000044748,ENSMUSG00000026983,ENSMUSG00000062488,…	2.12804e-11	2.72814e-08	3
GO:0006955	immune response	biological_process	29	123	1113	20791	ENSMUSG00000023224,ENSMUSG00000079507,ENSMUSG00000030142,ENSMUSG00000079491,ENSMUSG00000055172,ENSMUSG00000045932,ENSMUSG00000023341,ENSMUSG00000026822,ENSMUSG00000051439,ENSMUSG00000029380,ENSMUSG00000030793,ENSMUSG00000062488,ENSMUSG00000056054,ENSMUSG00000018927,ENSMUSG00000024349,ENSMUSG00000024164,ENSMUSG00000044748,ENSMUSG00000026983,ENSMUSG00000079105,ENSMUSG00000026866,ENSMUSG00000024810,…	6.13187e-11	5.2407e-08	3
GO:0051707	response to other organism	biological_process	24	123	882	20791	ENSMUSG00000051439,ENSMUSG00000024810,ENSMUSG00000035692,ENSMUSG00000074896,ENSMUSG00000020609,ENSMUSG00000029380,ENSMUSG00000045827,ENSMUSG00000030793,ENSMUSG00000027962,ENSMUSG00000017830,ENSMUSG00000062488,ENSMUSG00000030142,ENSMUSG00000040033,ENSMUSG00000056054,ENSMUSG00000040147,ENSMUSG00000008540,ENSMUSG00000024349,ENSMUSG00000021732,ENSMUSG00000045932,ENSMUSG00000053113,ENSMUSG00000023341,…	9.53121e-10	6.10951e-07	3
GO:0043207	response to external biotic stimulus	biological_process	24	123	883	20791	ENSMUSG00000035692,ENSMUSG00000074896,ENSMUSG00000020609,ENSMUSG00000029380,ENSMUSG00000030793,ENSMUSG00000045827,ENSMUSG00000027962,ENSMUSG00000017830,ENSMUSG00000024810,ENSMUSG00000051439,ENSMUSG00000008540,ENSMUSG00000024349,ENSMUSG00000021732,ENSMUSG00000045932,ENSMUSG00000053113,ENSMUSG00000023341,ENSMUSG00000044748,ENSMUSG00000026983,ENSMUSG00000026822,ENSMUSG00000062488,ENSMUSG00000030142,…	9.74614e-10	4.99782e-07	3
GO:0002376	immune system process	biological_process	38	123	2059	20791	ENSMUSG00000056054,ENSMUSG00000040033,ENSMUSG00000044748,ENSMUSG00000026983,ENSMUSG00000024164,ENSMUSG00000021732,ENSMUSG00000024810,ENSMUSG00000017830,ENSMUSG00000032554,ENSMUSG00000035692,ENSMUSG00000074896,ENSMUSG00000030142,ENSMUSG00000026822,ENSMUSG00000023341,ENSMUSG00000045932,ENSMUSG00000055172,ENSMUSG00000027962,ENSMUSG00000029380,ENSMUSG00000074934,ENSMUSG00000029304,ENSMUSG00000018927,…	1.89642e-09	8.10401e-07	3
GO:0009607	response to biotic stimulus	biological_process	24	123	923	20791	ENSMUSG00000020609,ENSMUSG00000035692,ENSMUSG00000074896,ENSMUSG00000017830,ENSMUSG00000030793,ENSMUSG00000045827,ENSMUSG00000027962,ENSMUSG00000029380,ENSMUSG00000024810,ENSMUSG00000051439,ENSMUSG00000053113,ENSMUSG00000021732,ENSMUSG00000045932,ENSMUSG00000024349,ENSMUSG00000008540,ENSMUSG00000026983,ENSMUSG00000044748,ENSMUSG00000026822,ENSMUSG00000023341,ENSMUSG00000030142,ENSMUSG00000062488,…	2.31979e-09	8.49707e-07	3
GO:0009605	response to external stimulus	biological_process	38	123	2112	20791	ENSMUSG00000062488,ENSMUSG00000003617,ENSMUSG00000040147,ENSMUSG00000018927,ENSMUSG00000024349,ENSMUSG00000026866,ENSMUSG00000057967,ENSMUSG00000045827,ENSMUSG00000023224,ENSMUSG00000000957,ENSMUSG00000008540,ENSMUSG00000053113,ENSMUSG00000051439,ENSMUSG00000016942,ENSMUSG00000030793,ENSMUSG00000056054,ENSMUSG00000040033,ENSMUSG00000024164,ENSMUSG00000021732,ENSMUSG00000026983,ENSMUSG00000044748,…	3.74393e-09	1.19993e-06	3
GO:0006954	inflammatory response	biological_process	18	123	564	20791	ENSMUSG00000074115,ENSMUSG00000051439,ENSMUSG00000024810,ENSMUSG00000035356,ENSMUSG00000027962,ENSMUSG00000045827,ENSMUSG00000030793,ENSMUSG00000029380,ENSMUSG00000029304,ENSMUSG00000032081,ENSMUSG00000018927,ENSMUSG00000056054,ENSMUSG00000023224,ENSMUSG00000026983,ENSMUSG00000044748,ENSMUSG00000040809,ENSMUSG00000053113,ENSMUSG00000024164,	7.73405e-09	2.20335e-06	3
GO:0005615	extracellular space	cellular_component	28	123	1398	20791	ENSMUSG00000027962,ENSMUSG00000016942,ENSMUSG00000029380,ENSMUSG00000074934,ENSMUSG00000029304,ENSMUSG00000066513,ENSMUSG00000032081,ENSMUSG00000051439,ENSMUSG00000026822,ENSMUSG00000021556,ENSMUSG00000020241,ENSMUSG00000033880,ENSMUSG00000055172,ENSMUSG00000005800,ENSMUSG00000023224,ENSMUSG00000045827,ENSMUSG00000032554,ENSMUSG00000020609,ENSMUSG00000074115,ENSMUSG00000024810,ENSMUSG00000026983,…	3.80002e-08	9.74326e-06	3
GO:0035633	maintenance of blood-brain barrier	biological_process	2	75	3	20791	ENSMUSG00000021070,ENSMUSG00000032487,	1.84251e-06	0.00366107	4
GO:0015711	organic anion transport	biological_process	9	75	353	20791	ENSMUSG00000040441,ENSMUSG00000030109,ENSMUSG00000042429,ENSMUSG00000021070,ENSMUSG00000032860,ENSMUSG00000002985,ENSMUSG00000040010,ENSMUSG00000036196,ENSMUSG00000038963,	2.20307e-06	0.00218875	4
GO:0007263	nitric oxide mediated signal transduction	biological_process	3	75	20	20791	ENSMUSG00000049892,ENSMUSG00000002985,ENSMUSG00000031765,	3.34892e-06	0.0022181	4
GO:0006820	anion transport	biological_process	10	75	517	20791	ENSMUSG00000021070,ENSMUSG00000042429,ENSMUSG00000040441,ENSMUSG00000032860,ENSMUSG00000002985,ENSMUSG00000030109,ENSMUSG00000036196,ENSMUSG00000038963,ENSMUSG00000040010,ENSMUSG00000033770,	9.52606e-06	0.00473207	4
GO:0042311	vasodilation	biological_process	4	75	69	20791	ENSMUSG00000032860,ENSMUSG00000002985,ENSMUSG00000042429,ENSMUSG00000021070,	1.57245e-05	0.0062489	4
GO:0043534	blood vessel endothelial cell migration	biological_process	4	75	69	20791	ENSMUSG00000032487,ENSMUSG00000023034,ENSMUSG00000002985,ENSMUSG00000031465,	1.57245e-05	0.0062489	4
GO:0019531	oxalate transmembrane transporter activity	molecular_function	2	75	11	20791	ENSMUSG00000040441,ENSMUSG00000036196,	3.28181e-05	0.00931565	4
GO:0050880	regulation of blood vessel size	biological_process	5	75	144	20791	ENSMUSG00000032487,ENSMUSG00000021070,ENSMUSG00000042429,ENSMUSG00000002985,ENSMUSG00000032860,	3.96233e-05	0.00984144	4
GO:0019532	oxalate transport	biological_process	2	75	12	20791	ENSMUSG00000040441,ENSMUSG00000036196,	4.09123e-05	0.00903252	4
GO:0035150	regulation of tube size	biological_process	5	75	145	20791	ENSMUSG00000002985,ENSMUSG00000032860,ENSMUSG00000042429,ENSMUSG00000021070,ENSMUSG00000032487,	4.1137e-05	0.00817392	4
GO:0045776	negative regulation of blood pressure	biological_process	3	35	47	20791	ENSMUSG00000031489,ENSMUSG00000037010,ENSMUSG00000022878,	3.74299e-06	0.00475734	5
GO:2000478	positive regulation of metanephric glomerular visceral epithelial cell development	biological_process	1	35	1	20791	ENSMUSG00000022878,	1.69273e-05	0.0107573	5
GO:2000872	positive regulation of progesterone secretion	biological_process	1	35	1	20791	ENSMUSG00000012705,	1.69273e-05	0.0107573	5
GO:0070994	detection of oxidative stress	biological_process	1	35	1	20791	ENSMUSG00000022878,	1.69273e-05	0.0107573	5
GO:2000534	positive regulation of renal albumin absorption	biological_process	1	35	1	20791	ENSMUSG00000022878,	1.69273e-05	0.0107573	5
GO:2000590	negative regulation of metanephric mesenchymal cell migration	biological_process	1	35	1	20791	ENSMUSG00000022878,	1.69273e-05	0.0107573	5
GO:0015052	beta3-adrenergic receptor activity	molecular_function	1	35	1	20791	ENSMUSG00000031489,	1.69273e-05	0.0107573	5
GO:1902204	positive regulation of hepatocyte growth factor receptor signaling pathway	biological_process	1	35	1	20791	ENSMUSG00000042379,	1.69273e-05	0.0107573	5
GO:0017129	triglyceride binding	molecular_function	1	35	1	20791	ENSMUSG00000015568,	1.69273e-05	0.0107573	5
GO:0007522	visceral muscle development	biological_process	1	35	1	20791	ENSMUSG00000040752,	1.69273e-05	0.0107573	5
GO:0035867	alphav-beta3 integrin-IGF-1-IGF1R complex	cellular_component	1	8	1	20791	ENSMUSG00000027087,	8.87432e-07	0.000504061	6
GO:2000536	negative regulation of entry of bacterium into host cell	biological_process	1	8	1	20791	ENSMUSG00000027087,	8.87432e-07	0.000504061	6
GO:1900365	positive regulation of mRNA polyadenylation	biological_process	1	8	1	20791	ENSMUSG00000039652,	8.87432e-07	0.000504061	6
GO:1900248	negative regulation of cytoplasmic translational elongation	biological_process	1	8	1	20791	ENSMUSG00000039652,	8.87432e-07	0.000504061	6
GO:0034683	integrin alphav-beta3 complex	cellular_component	1	8	2	20791	ENSMUSG00000027087,	1.77441e-06	0.000201573	6
GO:0034686	integrin alphav-beta8 complex	cellular_component	1	8	2	20791	ENSMUSG00000027087,	1.77441e-06	0.000503932	6
GO:0034684	integrin alphav-beta5 complex	cellular_component	1	8	2	20791	ENSMUSG00000027087,	1.77441e-06	0.000503932	6
GO:0035262	gonad morphogenesis	biological_process	1	8	2	20791	ENSMUSG00000027087,	1.77441e-06	0.000503932	6
GO:0045715	negative regulation of low-density lipoprotein particle receptor biosynthetic process	biological_process	1	8	3	20791	ENSMUSG00000027087,	2.95659e-06	0.000186594	6
GO:1990430	extracellular matrix protein binding	molecular_function	1	8	3	20791	ENSMUSG00000027087,	2.95659e-06	0.000559781	6
GO:0055082	cellular chemical homeostasis	biological_process	19	136	632	20791	ENSMUSG00000028222,ENSMUSG00000006930,ENSMUSG00000014813,ENSMUSG00000063354,ENSMUSG00000047139,ENSMUSG00000052353,ENSMUSG00000025068,ENSMUSG00000043144,ENSMUSG00000054640,ENSMUSG00000031762,ENSMUSG00000048677,ENSMUSG00000034855,ENSMUSG00000025270,ENSMUSG00000037012,ENSMUSG00000027859,ENSMUSG00000040569,ENSMUSG00000031805,ENSMUSG00000079110,ENSMUSG00000050556,	4.29664e-08	0.000119275	7
GO:0052697	xenobiotic glucuronidation	biological_process	4	136	9	20791	ENSMUSG00000090171,ENSMUSG00000089943,ENSMUSG00000090145,ENSMUSG00000089960,	4.4202e-08	6.13523e-05	7
GO:0090279	regulation of calcium ion import	biological_process	8	136	92	20791	ENSMUSG00000025068,ENSMUSG00000052353,ENSMUSG00000014813,ENSMUSG00000027859,ENSMUSG00000034855,ENSMUSG00000006930,ENSMUSG00000054640,ENSMUSG00000079110,	5.04182e-08	4.66536e-05	7
GO:0050801	ion homeostasis	biological_process	19	136	643	20791	ENSMUSG00000022523,ENSMUSG00000025068,ENSMUSG00000047139,ENSMUSG00000052353,ENSMUSG00000063354,ENSMUSG00000005220,ENSMUSG00000014813,ENSMUSG00000006930,ENSMUSG00000028222,ENSMUSG00000079110,ENSMUSG00000024036,ENSMUSG00000031805,ENSMUSG00000027859,ENSMUSG00000040569,ENSMUSG00000054640,ENSMUSG00000031762,ENSMUSG00000034855,ENSMUSG00000048677,ENSMUSG00000025270,	5.63962e-08	3.9139e-05	7
GO:0051209	release of sequestered calcium ion into cytosol	biological_process	8	136	94	20791	ENSMUSG00000054640,ENSMUSG00000079110,ENSMUSG00000034855,ENSMUSG00000048677,ENSMUSG00000006930,ENSMUSG00000027859,ENSMUSG00000025068,ENSMUSG00000052353,	5.98891e-08	3.32504e-05	7
GO:0051282	regulation of sequestering of calcium ion	biological_process	8	136	95	20791	ENSMUSG00000027859,ENSMUSG00000025068,ENSMUSG00000052353,ENSMUSG00000079110,ENSMUSG00000054640,ENSMUSG00000006930,ENSMUSG00000034855,ENSMUSG00000048677,	6.51816e-08	3.01574e-05	7
GO:0005833	hemoglobin complex	cellular_component	4	136	10	20791	ENSMUSG00000069917,ENSMUSG00000073940,ENSMUSG00000069919,ENSMUSG00000052305,	6.59444e-08	2.61517e-05	7
GO:0051208	sequestering of calcium ion	biological_process	8	136	96	20791	ENSMUSG00000027859,ENSMUSG00000025068,ENSMUSG00000052353,ENSMUSG00000054640,ENSMUSG00000079110,ENSMUSG00000034855,ENSMUSG00000048677,ENSMUSG00000006930,	7.08778e-08	2.45946e-05	7
GO:0051279	regulation of release of sequestered calcium ion into cytosol	biological_process	7	136	67	20791	ENSMUSG00000034855,ENSMUSG00000006930,ENSMUSG00000054640,ENSMUSG00000079110,ENSMUSG00000025068,ENSMUSG00000052353,ENSMUSG00000027859,	7.28895e-08	2.24824e-05	7
GO:0030003	cellular cation homeostasis	biological_process	16	136	478	20791	ENSMUSG00000079110,ENSMUSG00000031805,ENSMUSG00000063354,ENSMUSG00000025068,ENSMUSG00000052353,ENSMUSG00000047139,ENSMUSG00000006930,ENSMUSG00000040569,ENSMUSG00000014813,ENSMUSG00000027859,ENSMUSG00000034855,ENSMUSG00000048677,ENSMUSG00000025270,ENSMUSG00000031762,ENSMUSG00000054640,ENSMUSG00000028222,	9.64019e-08	2.67612e-05	7
GO:0033686	positive regulation of luteinizing hormone secretion	biological_process	1	13	1	20791	ENSMUSG00000059201,	2.34187e-06	0.00213579	8
GO:0021768	nucleus accumbens development	biological_process	1	13	1	20791	ENSMUSG00000015134,	2.34187e-06	0.00213579	8
GO:2000486	negative regulation of glutamine transport	biological_process	1	13	1	20791	ENSMUSG00000059201,	2.34187e-06	0.00213579	8
GO:1904651	positive regulation of fat cell apoptotic process	biological_process	1	13	1	20791	ENSMUSG00000059201,	2.34187e-06	0.00213579	8
GO:1990034	calcium ion export from cell	biological_process	1	13	2	20791	ENSMUSG00000079055,	4.68179e-06	0.000853959	8
GO:0060587	regulation of lipoprotein lipid oxidation	biological_process	1	13	2	20791	ENSMUSG00000059201,	4.68179e-06	0.0021349	8
GO:0071298	cellular response to L-ascorbic acid	biological_process	1	13	2	20791	ENSMUSG00000059201,	4.68179e-06	0.0021349	8
GO:2000366	positive regulation of STAT protein import into nucleus	biological_process	1	13	2	20791	ENSMUSG00000059201,	4.68179e-06	0.0021349	8
GO:2000491	positive regulation of hepatic stellate cell activation	biological_process	1	13	2	20791	ENSMUSG00000059201,	4.68179e-06	0.0021349	8
GO:0046881	positive regulation of follicle-stimulating hormone secretion	biological_process	1	13	2	20791	ENSMUSG00000059201,	4.68179e-06	0.0021349	8
GO:0042571	immunoglobulin complex, circulating	cellular_component	2	16	17	20791	ENSMUSG00000076609,ENSMUSG00000067149,	1.02662e-06	0.000456845	9
GO:0034987	immunoglobulin receptor binding	molecular_function	2	16	21	20791	ENSMUSG00000067149,ENSMUSG00000076609,	1.8185e-06	0.000404616	9
GO:0003823	antigen binding	molecular_function	3	16	94	20791	ENSMUSG00000067149,ENSMUSG00000076672,ENSMUSG00000076609,	2.38431e-06	0.000353672	9
GO:0071750	dimeric IgA immunoglobulin complex	cellular_component	1	16	1	20791	ENSMUSG00000067149,	3.54609e-06	0.000394502	9
GO:0071756	pentameric IgM immunoglobulin complex	cellular_component	1	16	1	20791	ENSMUSG00000067149,	3.54609e-06	0.000394502	9
GO:0071752	secretory dimeric IgA immunoglobulin complex	cellular_component	1	16	1	20791	ENSMUSG00000067149,	3.54609e-06	0.000394502	9
GO:0071751	secretory IgA immunoglobulin complex	cellular_component	1	16	1	20791	ENSMUSG00000067149,	3.54609e-06	0.000394502	9
GO:0051264	mono-olein transacylation activity	molecular_function	1	16	1	20791	ENSMUSG00000041653,	3.54609e-06	0.000394502	9
GO:0036153	triglyceride acyl-chain remodeling	biological_process	1	16	1	20791	ENSMUSG00000041653,	3.54609e-06	0.000394502	9
GO:0071748	monomeric IgA immunoglobulin complex	cellular_component	1	16	1	20791	ENSMUSG00000067149,	3.54609e-06	0.000394502	9
GO:0015347	sodium-independent organic anion transmembrane transporter activity	molecular_function	6	133	27	20791	ENSMUSG00000063590,ENSMUSG00000052562,ENSMUSG00000041698,ENSMUSG00000024757,ENSMUSG00000030237,ENSMUSG00000022366,	3.88067e-09	8.79748e-06	10
GO:0043252	sodium-independent organic anion transport	biological_process	6	133	28	20791	ENSMUSG00000022366,ENSMUSG00000024757,ENSMUSG00000030237,ENSMUSG00000052562,ENSMUSG00000041698,ENSMUSG00000063590,	4.82392e-09	5.46792e-06	10
GO:0006082	organic acid metabolic process	biological_process	22	133	957	20791	ENSMUSG00000031725,ENSMUSG00000061906,ENSMUSG00000021214,ENSMUSG00000030237,ENSMUSG00000024039,ENSMUSG00000041698,ENSMUSG00000066071,ENSMUSG00000034612,ENSMUSG00000032418,ENSMUSG00000030935,ENSMUSG00000011179,ENSMUSG00000074207,ENSMUSG00000030483,ENSMUSG00000021620,ENSMUSG00000035232,ENSMUSG00000032854,ENSMUSG00000039519,ENSMUSG00000057425,ENSMUSG00000030945,ENSMUSG00000023120,ENSMUSG00000033533,…	3.33566e-07	0.000252064	10
GO:0032787	monocarboxylic acid metabolic process	biological_process	16	133	560	20791	ENSMUSG00000021620,ENSMUSG00000035232,ENSMUSG00000039519,ENSMUSG00000032854,ENSMUSG00000033533,ENSMUSG00000057425,ENSMUSG00000030945,ENSMUSG00000021214,ENSMUSG00000031725,ENSMUSG00000061906,ENSMUSG00000030237,ENSMUSG00000030935,ENSMUSG00000074207,ENSMUSG00000041698,ENSMUSG00000066071,ENSMUSG00000030483,	6.09939e-07	0.000345683	10
GO:0006629	lipid metabolic process	biological_process	24	133	1155	20791	ENSMUSG00000039519,ENSMUSG00000021620,ENSMUSG00000001467,ENSMUSG00000033533,ENSMUSG00000021263,ENSMUSG00000021214,ENSMUSG00000030483,ENSMUSG00000066071,ENSMUSG00000057074,ENSMUSG00000074207,ENSMUSG00000032854,ENSMUSG00000035232,ENSMUSG00000053846,ENSMUSG00000030945,ENSMUSG00000045730,ENSMUSG00000030283,ENSMUSG00000041720,ENSMUSG00000024766,ENSMUSG00000030237,ENSMUSG00000031725,ENSMUSG00000058258,…	6.61621e-07	0.000299979	10
GO:0047760	butyrate-CoA ligase activity	molecular_function	3	133	6	20791	ENSMUSG00000033533,ENSMUSG00000030945,ENSMUSG00000030935,	6.64967e-07	0.000251247	10
GO:0019752	carboxylic acid metabolic process	biological_process	20	133	865	20791	ENSMUSG00000030935,ENSMUSG00000011179,ENSMUSG00000032418,ENSMUSG00000074207,ENSMUSG00000041698,ENSMUSG00000024039,ENSMUSG00000066071,ENSMUSG00000030483,ENSMUSG00000021214,ENSMUSG00000061906,ENSMUSG00000031725,ENSMUSG00000030237,ENSMUSG00000033533,ENSMUSG00000030945,ENSMUSG00000057425,ENSMUSG00000023120,ENSMUSG00000035232,ENSMUSG00000021620,ENSMUSG00000039519,ENSMUSG00000032854,	9.56521e-07	0.000309776	10
GO:0042447	hormone catabolic process	biological_process	3	133	7	20791	ENSMUSG00000020681,ENSMUSG00000029311,ENSMUSG00000021214,	1.03964e-06	0.000294608	10
GO:0005452	inorganic anion exchanger activity	molecular_function	4	133	21	20791	ENSMUSG00000052562,ENSMUSG00000063590,ENSMUSG00000022366,ENSMUSG00000024757,	1.22122e-06	0.000307613	10
GO:0004497	monooxygenase activity	molecular_function	8	133	144	20791	ENSMUSG00000030483,ENSMUSG00000028088,ENSMUSG00000039519,ENSMUSG00000028713,ENSMUSG00000066071,ENSMUSG00000001467,ENSMUSG00000021214,ENSMUSG00000074254,	1.48247e-06	0.000336076	10

## Sheet: all_cluster_Enrichment_KEGG_top
pathway_ID	PATHWAY_DES	diff_gene_in_this_pathway	diff_gene_in_all_pathway	all_gene_in_this_pathway	all_gene_in_all_pathway	all_gene_list	Pvalue	FDR	cluster
mmu00140	Steroid hormone biosynthesis - Mus musculus (mouse)	3	29	86	7510	ENSMUSG00000025479,ENSMUSG00000038541,ENSMUSG00000031844,	0.00103431	0.0579214	1
mmu00591	Linoleic acid metabolism - Mus musculus (mouse)	2	29	49	7510	ENSMUSG00000025479,ENSMUSG00000018924,	0.00234752	0.0657306	1
mmu00983	Drug metabolism - other enzymes - Mus musculus (mouse)	2	29	51	7510	ENSMUSG00000050097,ENSMUSG00000091813,	0.00262976	0.0490888	1
mmu00120	Primary bile acid biosynthesis - Mus musculus (mouse)	1	29	16	7510	ENSMUSG00000022244,	0.00403437	0.0564812	1
mmu00532	Glycosaminoglycan biosynthesis - chondroitin sulfate / dermatan sulfate - Mus musculus (mouse)	1	29	20	7510	ENSMUSG00000037347,	0.00623307	0.0698103	1
mmu00360	Phenylalanine metabolism - Mus musculus (mouse)	1	29	22	7510	ENSMUSG00000024694,	0.00749969	0.0699971	1
mmu00340	Histidine metabolism - Mus musculus (mouse)	1	29	25	7510	ENSMUSG00000024644,	0.00960321	0.0768257	1
mmu04512	ECM-receptor interaction - Mus musculus (mouse)	2	29	83	7510	ENSMUSG00000043719,ENSMUSG00000032572,	0.0102245	0.0715715	1
mmu04146	Peroxisome - Mus musculus (mouse)	2	29	83	7510	ENSMUSG00000022244,ENSMUSG00000042410,	0.0102245	0.0715715	1
mmu04744	Phototransduction - Mus musculus (mouse)	1	29	26	7510	ENSMUSG00000024575,	0.0103577	0.0580032	1
mmu04612	Antigen processing and presentation - Mus musculus (mouse)	15	37	86	7510	ENSMUSG00000036594,ENSMUSG00000073421,ENSMUSG00000024339,ENSMUSG00000022216,ENSMUSG00000079197,ENSMUSG00000078153,ENSMUSG00000060586,ENSMUSG00000022504,ENSMUSG00000037548,ENSMUSG00000037649,ENSMUSG00000037321,ENSMUSG00000079547,ENSMUSG00000067212,ENSMUSG00000060802,ENSMUSG00000024610,	1.45608e-18	9.31894e-17	2
mmu05150	Staphylococcus aureus infection - Mus musculus (mouse)	9	37	50	7510	ENSMUSG00000036594,ENSMUSG00000073421,ENSMUSG00000073418,ENSMUSG00000060586,ENSMUSG00000058952,ENSMUSG00000037548,ENSMUSG00000033860,ENSMUSG00000037649,ENSMUSG00000079547,	1.32698e-12	4.24632e-11	2
mmu05310	Asthma - Mus musculus (mouse)	6	37	23	7510	ENSMUSG00000036594,ENSMUSG00000073421,ENSMUSG00000060586,ENSMUSG00000037548,ENSMUSG00000037649,ENSMUSG00000079547,	1.71723e-10	3.66341e-09	2
mmu05145	Toxoplasmosis - Mus musculus (mouse)	10	37	112	7510	ENSMUSG00000036594,ENSMUSG00000073421,ENSMUSG00000078853,ENSMUSG00000026104,ENSMUSG00000046879,ENSMUSG00000060586,ENSMUSG00000022504,ENSMUSG00000037548,ENSMUSG00000037649,ENSMUSG00000079547,	1.88867e-10	3.02187e-09	2
mmu05168	Herpes simplex infection - Mus musculus (mouse)	12	37	212	7510	ENSMUSG00000036594,ENSMUSG00000073421,ENSMUSG00000024339,ENSMUSG00000026104,ENSMUSG00000060586,ENSMUSG00000037548,ENSMUSG00000037649,ENSMUSG00000037321,ENSMUSG00000079547,ENSMUSG00000067212,ENSMUSG00000035352,ENSMUSG00000024610,	1.3774e-09	1.76308e-08	2
mmu05321	Inflammatory bowel disease (IBD) - Mus musculus (mouse)	7	37	58	7510	ENSMUSG00000036594,ENSMUSG00000073421,ENSMUSG00000026104,ENSMUSG00000060586,ENSMUSG00000037548,ENSMUSG00000037649,ENSMUSG00000079547,	3.98557e-09	4.25128e-08	2
mmu05330	Allograft rejection - Mus musculus (mouse)	7	37	59	7510	ENSMUSG00000036594,ENSMUSG00000073421,ENSMUSG00000060586,ENSMUSG00000037548,ENSMUSG00000037649,ENSMUSG00000079547,ENSMUSG00000067212,	4.54511e-09	4.15553e-08	2
mmu05332	Graft-versus-host disease - Mus musculus (mouse)	7	37	61	7510	ENSMUSG00000036594,ENSMUSG00000073421,ENSMUSG00000060586,ENSMUSG00000037548,ENSMUSG00000037649,ENSMUSG00000079547,ENSMUSG00000067212,	5.87072e-09	4.69657e-08	2
mmu05140	Leishmaniasis - Mus musculus (mouse)	7	37	64	7510	ENSMUSG00000036594,ENSMUSG00000073421,ENSMUSG00000026104,ENSMUSG00000060586,ENSMUSG00000037548,ENSMUSG00000037649,ENSMUSG00000079547,	8.48167e-09	6.03141e-08	2
mmu04672	Intestinal immune network for IgA production - Mus musculus (mouse)	6	37	41	7510	ENSMUSG00000036594,ENSMUSG00000073421,ENSMUSG00000060586,ENSMUSG00000037548,ENSMUSG00000037649,ENSMUSG00000079547,	8.9433e-09	5.72371e-08	2
mmu00053	Ascorbate and aldarate metabolism - Mus musculus (mouse)	4	57	27	7510	ENSMUSG00000054545,ENSMUSG00000035561,ENSMUSG00000090165,ENSMUSG00000090175,	6.44165e-06	0.000811648	3
mmu00040	Pentose and glucuronate interconversions - Mus musculus (mouse)	4	57	36	7510	ENSMUSG00000054545,ENSMUSG00000035561,ENSMUSG00000090165,ENSMUSG00000090175,	2.55058e-05	0.00160686	3
mmu00982	Drug metabolism - cytochrome P450 - Mus musculus (mouse)	5	57	67	7510	ENSMUSG00000040147,ENSMUSG00000054545,ENSMUSG00000090165,ENSMUSG00000008540,ENSMUSG00000090175,	4.21872e-05	0.00177186	3
mmu00860	Porphyrin and chlorophyll metabolism - Mus musculus (mouse)	4	57	41	7510	ENSMUSG00000054545,ENSMUSG00000090165,ENSMUSG00000003617,ENSMUSG00000090175,	4.72118e-05	0.00148717	3
mmu05133	Pertussis - Mus musculus (mouse)	5	57	73	7510	ENSMUSG00000030793,ENSMUSG00000051439,ENSMUSG00000023224,ENSMUSG00000055172,ENSMUSG00000024164,	6.76079e-05	0.00170372	3
mmu04612	Antigen processing and presentation - Mus musculus (mouse)	5	57	86	7510	ENSMUSG00000024308,ENSMUSG00000035929,ENSMUSG00000079491,ENSMUSG00000091705,ENSMUSG00000079507,	0.000164704	0.00345878	3
mmu05134	Legionellosis - Mus musculus (mouse)	4	57	58	7510	ENSMUSG00000030793,ENSMUSG00000051439,ENSMUSG00000029380,ENSMUSG00000024164,	0.000237941	0.00428294	3
mmu04145	Phagosome - Mus musculus (mouse)	7	57	178	7510	ENSMUSG00000051439,ENSMUSG00000035929,ENSMUSG00000079491,ENSMUSG00000055172,ENSMUSG00000091705,ENSMUSG00000079507,ENSMUSG00000024164,	0.000257182	0.00405062	3
mmu05330	Allograft rejection - Mus musculus (mouse)	4	57	59	7510	ENSMUSG00000035929,ENSMUSG00000079491,ENSMUSG00000091705,ENSMUSG00000079507,	0.000257401	0.00360361	3
mmu05332	Graft-versus-host disease - Mus musculus (mouse)	4	57	61	7510	ENSMUSG00000035929,ENSMUSG00000079491,ENSMUSG00000091705,ENSMUSG00000079507,	0.000299946	0.00377932	3
mmu05222	Small cell lung cancer - Mus musculus (mouse)	3	29	84	7510	ENSMUSG00000073802,ENSMUSG00000031273,ENSMUSG00000032487,	0.000948091	0.0862762	4
mmu04340	Hedgehog signaling pathway - Mus musculus (mouse)	2	29	50	7510	ENSMUSG00000064325,ENSMUSG00000036961,	0.00248612	0.113119	4
mmu05217	Basal cell carcinoma - Mus musculus (mouse)	2	29	55	7510	ENSMUSG00000064325,ENSMUSG00000036961,	0.00325587	0.0987615	4
mmu04923	Regulation of lipolysis in adipocytes - Mus musculus (mouse)	2	29	57	7510	ENSMUSG00000042429,ENSMUSG00000032487,	0.00360076	0.0819172	4
mmu05200	Pathways in cancer - Mus musculus (mouse)	6	29	397	7510	ENSMUSG00000073802,ENSMUSG00000064325,ENSMUSG00000036961,ENSMUSG00000021070,ENSMUSG00000031273,ENSMUSG00000032487,	0.00370305	0.0673955	4
mmu04750	Inflammatory mediator regulation of TRP channels - Mus musculus (mouse)	3	29	126	7510	ENSMUSG00000063130,ENSMUSG00000032860,ENSMUSG00000021070,	0.00413971	0.0627856	4
mmu00100	Steroid biosynthesis - Mus musculus (mouse)	1	29	19	7510	ENSMUSG00000006724,	0.0056412	0.0733356	4
mmu04924	Renin secretion - Mus musculus (mouse)	2	29	71	7510	ENSMUSG00000063130,ENSMUSG00000042429,	0.00665159	0.0756619	4
mmu03430	Mismatch repair - Mus musculus (mouse)	1	29	22	7510	ENSMUSG00000039748,	0.00749969	0.0758302	4
mmu04512	ECM-receptor interaction - Mus musculus (mouse)	2	29	83	7510	ENSMUSG00000001930,ENSMUSG00000031273,	0.0102245	0.093043	4
mmu03320	PPAR signaling pathway - Mus musculus (mouse)	3	17	82	7510	ENSMUSG00000030546,ENSMUSG00000015568,ENSMUSG00000022878,	0.000140618	0.00717154	5
mmu04923	Regulation of lipolysis in adipocytes - Mus musculus (mouse)	2	17	57	7510	ENSMUSG00000030546,ENSMUSG00000031489,	0.000885294	0.022575	5
mmu00910	Nitrogen metabolism - Mus musculus (mouse)	1	17	17	7510	ENSMUSG00000027559,	0.00170048	0.0289082	5
mmu04970	Salivary secretion - Mus musculus (mouse)	2	17	78	7510	ENSMUSG00000046159,ENSMUSG00000031489,	0.00217238	0.0276979	5
mmu04911	Insulin secretion - Mus musculus (mouse)	2	17	86	7510	ENSMUSG00000046159,ENSMUSG00000037386,	0.00286423	0.0292151	5
mmu00630	Glyoxylate and dicarboxylate metabolism - Mus musculus (mouse)	1	17	30	7510	ENSMUSG00000017718,	0.0051757	0.0439934	5
mmu04152	AMPK signaling pathway - Mus musculus (mouse)	2	17	126	7510	ENSMUSG00000027715,ENSMUSG00000022878,	0.00830111	0.0604795	5
mmu00380	Tryptophan metabolism - Mus musculus (mouse)	1	17	45	7510	ENSMUSG00000017718,	0.0113429	0.0723111	5
mmu00591	Linoleic acid metabolism - Mus musculus (mouse)	1	17	49	7510	ENSMUSG00000028571,	0.0133553	0.0756801	5
mmu04930	Type II diabetes mellitus - Mus musculus (mouse)	1	17	50	7510	ENSMUSG00000022878,	0.0138817	0.0707967	5
mmu04320	Dorso-ventral axis formation - Mus musculus (mouse)	1	3	25	7510	ENSMUSG00000039652,	0.000218705	0.00481152	6
mmu05412	Arrhythmogenic right ventricular cardiomyopathy (ARVC) - Mus musculus (mouse)	1	3	74	7510	ENSMUSG00000027087,	0.00186724	0.0205397	6
mmu04512	ECM-receptor interaction - Mus musculus (mouse)	1	3	83	7510	ENSMUSG00000027087,	0.00233797	0.0171451	6
mmu05222	Small cell lung cancer - Mus musculus (mouse)	1	3	84	7510	ENSMUSG00000027087,	0.00239339	0.0131636	6
mmu05410	Hypertrophic cardiomyopathy (HCM) - Mus musculus (mouse)	1	3	84	7510	ENSMUSG00000027087,	0.00239339	0.0131636	6
mmu05414	Dilated cardiomyopathy - Mus musculus (mouse)	1	3	88	7510	ENSMUSG00000027087,	0.00262124	0.00961123	6
mmu04914	Progesterone-mediated oocyte maturation - Mus musculus (mouse)	1	3	89	7510	ENSMUSG00000039652,	0.00267975	0.00842207	6
mmu04114	Oocyte meiosis - Mus musculus (mouse)	1	3	115	7510	ENSMUSG00000039652,	0.00441364	0.0121375	6
mmu04919	Thyroid hormone signaling pathway - Mus musculus (mouse)	1	3	117	7510	ENSMUSG00000027087,	0.00456372	0.0111558	6
mmu04650	Natural killer cell mediated cytotoxicity - Mus musculus (mouse)	1	3	117	7510	ENSMUSG00000039304,	0.00456372	0.0125502	6
mmu00980	Metabolism of xenobiotics by cytochrome P450 - Mus musculus (mouse)	8	61	65	7510	ENSMUSG00000038776,ENSMUSG00000025068,ENSMUSG00000057933,ENSMUSG00000090171,ENSMUSG00000074183,ENSMUSG00000089943,ENSMUSG00000089960,ENSMUSG00000090145,	2.04671e-08	2.41511e-06	7
mmu00982	Drug metabolism - cytochrome P450 - Mus musculus (mouse)	7	61	67	7510	ENSMUSG00000025068,ENSMUSG00000057933,ENSMUSG00000090171,ENSMUSG00000074183,ENSMUSG00000089943,ENSMUSG00000089960,ENSMUSG00000090145,	3.8683e-07	2.2823e-05	7
mmu05204	Chemical carcinogenesis - Mus musculus (mouse)	8	61	93	7510	ENSMUSG00000038776,ENSMUSG00000025068,ENSMUSG00000057933,ENSMUSG00000090171,ENSMUSG00000074183,ENSMUSG00000089943,ENSMUSG00000089960,ENSMUSG00000090145,	4.06831e-07	1.6002e-05	7
mmu05143	African trypanosomiasis - Mus musculus (mouse)	5	61	35	7510	ENSMUSG00000073940,ENSMUSG00000052305,ENSMUSG00000069919,ENSMUSG00000026582,ENSMUSG00000069917,	1.56069e-06	4.60403e-05	7
mmu00860	Porphyrin and chlorophyll metabolism - Mus musculus (mouse)	5	61	41	7510	ENSMUSG00000090171,ENSMUSG00000025270,ENSMUSG00000089943,ENSMUSG00000089960,ENSMUSG00000090145,	3.85126e-06	9.08898e-05	7
mmu00053	Ascorbate and aldarate metabolism - Mus musculus (mouse)	4	61	27	7510	ENSMUSG00000090171,ENSMUSG00000089943,ENSMUSG00000089960,ENSMUSG00000090145,	8.79117e-06	0.000172893	7
mmu05144	Malaria - Mus musculus (mouse)	5	61	50	7510	ENSMUSG00000073940,ENSMUSG00000052305,ENSMUSG00000069919,ENSMUSG00000026582,ENSMUSG00000069917,	1.18242e-05	0.000199322	7
mmu00500	Starch and sucrose metabolism - Mus musculus (mouse)	5	61	54	7510	ENSMUSG00000037012,ENSMUSG00000090171,ENSMUSG00000089943,ENSMUSG00000089960,ENSMUSG00000090145,	1.81982e-05	0.000268424	7
mmu00040	Pentose and glucuronate interconversions - Mus musculus (mouse)	4	61	36	7510	ENSMUSG00000090171,ENSMUSG00000089943,ENSMUSG00000089960,ENSMUSG00000090145,	3.46723e-05	0.000454592	7
mmu00983	Drug metabolism - other enzymes - Mus musculus (mouse)	4	61	51	7510	ENSMUSG00000090171,ENSMUSG00000089943,ENSMUSG00000089960,ENSMUSG00000090145,	0.000177249	0.00209154	7
mmu00360	Phenylalanine metabolism - Mus musculus (mouse)	1	7	22	7510	ENSMUSG00000015134,	0.000605949	0.0163606	8
mmu00340	Histidine metabolism - Mus musculus (mouse)	1	7	25	7510	ENSMUSG00000015134,	0.000780405	0.0105355	8
mmu04710	Circadian rhythm - Mus musculus (mouse)	1	7	31	7510	ENSMUSG00000020893,	0.00119361	0.0107425	8
mmu00410	beta-Alanine metabolism - Mus musculus (mouse)	1	7	33	7510	ENSMUSG00000015134,	0.00135021	0.00911394	8
mmu00350	Tyrosine metabolism - Mus musculus (mouse)	1	7	38	7510	ENSMUSG00000015134,	0.0017825	0.00962547	8
mmu04913	Ovarian steroidogenesis - Mus musculus (mouse)	1	7	58	7510	ENSMUSG00000027871,	0.00408023	0.018361	8
mmu00980	Metabolism of xenobiotics by cytochrome P450 - Mus musculus (mouse)	1	7	65	7510	ENSMUSG00000015134,	0.0050932	0.0196452	8
mmu00010	Glycolysis / Gluconeogenesis - Mus musculus (mouse)	1	7	66	7510	ENSMUSG00000015134,	0.00524653	0.017707	8
mmu00982	Drug metabolism - cytochrome P450 - Mus musculus (mouse)	1	7	67	7510	ENSMUSG00000015134,	0.00540199	0.016206	8
mmu04920	Adipocytokine signaling pathway - Mus musculus (mouse)	1	7	73	7510	ENSMUSG00000059201,	0.00637926	0.017224	8
mmu00561	Glycerolipid metabolism - Mus musculus (mouse)	1	4	58	7510	ENSMUSG00000041653,	0.00172634	0.0120843	9
mmu03320	PPAR signaling pathway - Mus musculus (mouse)	1	4	82	7510	ENSMUSG00000031710,	0.00340016	0.0119006	9
mmu04068	FoxO signaling pathway - Mus musculus (mouse)	1	4	134	7510	ENSMUSG00000028680,	0.00879658	0.0205253	9
mmu05152	Tuberculosis - Mus musculus (mouse)	1	4	176	7510	ENSMUSG00000028680,	0.0147945	0.0258904	9
mmu05016	Huntington,s disease - Mus musculus (mouse)	1	4	196	7510	ENSMUSG00000031710,	0.0181286	0.02538	9
mmu04810	Regulation of actin cytoskeleton - Mus musculus (mouse)	1	4	217	7510	ENSMUSG00000034480,	0.0219435	0.0256007	9
mmu00650	Butanoate metabolism - Mus musculus (mouse)	4	55	27	7510	ENSMUSG00000030945,ENSMUSG00000033533,ENSMUSG00000030935,ENSMUSG00000046598,	5.46919e-06	0.000557857	10
mmu00830	Retinol metabolism - Mus musculus (mouse)	6	55	89	7510	ENSMUSG00000030483,ENSMUSG00000057425,ENSMUSG00000061906,ENSMUSG00000074254,ENSMUSG00000074207,ENSMUSG00000066071,	1.69174e-05	0.000862785	10
mmu00140	Steroid hormone biosynthesis - Mus musculus (mouse)	5	55	86	7510	ENSMUSG00000021214,ENSMUSG00000030483,ENSMUSG00000057425,ENSMUSG00000061906,ENSMUSG00000039519,	0.000137215	0.00466532	10
mmu00982	Drug metabolism - cytochrome P450 - Mus musculus (mouse)	4	55	67	7510	ENSMUSG00000028088,ENSMUSG00000057425,ENSMUSG00000061906,ENSMUSG00000074207,	0.000394102	0.0100496	10
mmu00604	Glycosphingolipid biosynthesis - ganglio series - Mus musculus (mouse)	2	55	15	7510	ENSMUSG00000045594,ENSMUSG00000030283,	0.000450281	0.00918574	10
mmu00620	Pyruvate metabolism - Mus musculus (mouse)	3	55	39	7510	ENSMUSG00000031958,ENSMUSG00000021620,ENSMUSG00000032418,	0.0005169	0.0087873	10
mmu00600	Sphingolipid metabolism - Mus musculus (mouse)	3	55	48	7510	ENSMUSG00000032854,ENSMUSG00000045594,ENSMUSG00000021263,	0.00112084	0.0163323	10
mmu01100	Metabolic pathways - Mus musculus (mouse)	22	55	1286	7510	ENSMUSG00000032854,ENSMUSG00000001467,ENSMUSG00000045594,ENSMUSG00000053846,ENSMUSG00000030945,ENSMUSG00000041720,ENSMUSG00000021263,ENSMUSG00000030483,ENSMUSG00000058258,ENSMUSG00000015027,ENSMUSG00000057425,ENSMUSG00000061906,ENSMUSG00000011179,ENSMUSG00000033533,ENSMUSG00000030935,ENSMUSG00000030283,ENSMUSG00000074254,ENSMUSG00000074207,ENSMUSG00000024039,ENSMUSG00000032418,ENSMUSG00000066071,…	0.0011609	0.0148015	10
mmu00531	Glycosaminoglycan degradation - Mus musculus (mouse)	2	55	21	7510	ENSMUSG00000045594,ENSMUSG00000015027,	0.00119303	0.0135211	10
mmu04610	Complement and coagulation cascades - Mus musculus (mouse)	4	55	87	7510	ENSMUSG00000030111,ENSMUSG00000028979,ENSMUSG00000038224,ENSMUSG00000035031,	0.00127483	0.0130033	10
