# Supplementary material for: Dapagliflozin alleviates renal inflammation and protects against diabetic kidney diseases, both dependent and independent of blood glucose levels
Source: Front Immunol. 2023 Nov 9;14:1205834. doi: 10.3389/fimmu.2023.1205834 (PMC10665888; doi:10.3389/fimmu.2023.1205834)
Supplement: Supplementary file 4 [file Table_3.xlsx]

## Sheet: Sheet1
	Raw_Data	0	1	4	12	37	111	333	1000	Mouse Ctrl1	Mouse Ctrl2	Mouse Ctrl3	Mouse Ctrl4	Mouse Case1	Mouse Case2	Mouse Case3	Mouse Case4	Mouse Case5	Mouse Dapa1	Mouse Dapa2	Mouse Dapa3	Mouse Dapa4	RAW Ctrl1	RAW Ctrl2	RAW Ctrl3	RAW Case1	RAW Case2	RAW Case3	RAW Dapa1	RAW Dapa2	RAW Dapa3
	POS1	46332	47920	48897	45943	46096	49039.5	46477	49562	45642	44373	47841	41706.5	45930	44862	45440	46128	48192	48152	47031.5	46779	45859	49851	49500	48667	48108.5	48912.5	49154	50895	50128	48887
	POS1	45532.8	45464	49502	43539	45051.5	49479	48557	48830	45146	44988.5	45737	45224	46781	42981	46505	47152	46107	47156	47957	45508	43388	50827	48797	50484	46928	50840	49000	46960	51654	47800
	POS1	45807.5	44242.5	48126	43496	46950.5	51108.5	46828	48888.5	42583.5	44035	45316	45396	43638	48194	44506	45293	47911.5	46251	45927	43668	46258	48516	47378	49871	50783	51997	49583	50200	49721	48156
	POS1	48435	47212	48252	45820	48288.5	48927.5	48756	48085.5	43803	44830	45129	44479	43950	45398.5	47621	46251	48311	45281	47011	46847	45182	50705	48158	50973	46966	47284	49444	51652	49446.5	50574
	POS2	15241.5	16528	15882	15002.5	15675	15743.5	16484.5	17754.5	16354	16254	15388	15284	15242	16482	15910	16359	16695	17485	16482	16584	15823	16733	15838	15096	15222	15268	16724.5	16811.5	15148	15238
	POS2	15779.5	16354	16708	15521	16991	16213.8	17440	16524	16259	15482	15953	16594	16548	15592	15238	17452	16235	16592	16592	16248	15842	17953	15268	15021	15030	15248	15373.5	17532	15664	16631
	POS2	15953	16294	16849	15765.5	15776	16411	16522.5	15638	15268	15245	16002.5	16472	16224	15482	16649	16258	16548	16482	16592	16077	16359	16542	15482	15591.5	15699	15909	16036	17346.5	16206	17155
	POS2	15426	15482	16451	15249	15426	15482	17562	16421	15482	16847	15264	15892	16850	16360	17527.5	16354	17276	16412	17277	15482	16068.5	15263	17412	16548	17266	16584	16523	15482	16253	16548
	BLC	125	188	351	648	1254	2571.5	8722	24353.5	316.5	481.5	466	448	609	496	489	489	418	384	493	287	118.5	1000	602	692	626	580.5	665	1146	490	590
	BLC	149	194	364	684	1146	2357.5	8949	23465.5	296	484	316	421	648	559.5	399	451	559.5	381	536	254	110	1133	601	716.5	714.5	596	589	1068.5	584	591
	BLC	116	186	322	659	1259	2328.75	11559.5	23508	215	423	451	462	783	496	359.5	493	562	421	542	295	124	1275	625	611	692	621	688.5	1106	593	591
	BLC	118	187	319	624	1136	2281	10579	23539	302	404.5	304.5	467	803.5	562	470	572	572.5	354	597	284	126	1246	663	822	757	700	707	1150	437	581
	CD30L	265	845	1856	4625	8452	30265	80883	145265	706.5	453	351	615	518	451	679	417	384	225	272.5	369	194	703	557	572	458	500	306	465	311	575
	CD30L	254	945	1842	4851	8596	30248	78548	148592	841	424	301.5	576	475	386.5	716	448	384.5	216.5	315	306	206	590.5	561	505.5	488	674	404	451	412	449
	CD30L	251	993	1879	4385	8874	30265	79355	148562	969	487	383	707	655	343	625	499	373	209	294	386	182.5	613.5	561	516	515	676	302	303	401.5	569
	CD30L	257	987	1823	4479	8492	30184	89217.5	148592	856	462	375	619	562	488	667	474	390.5	236	324	384	216	649	490	448.5	522	585	463	464	313	504
	Eotaxin	235	585	1382	2548	10259	25481	82707	178492	290	315	429	222	474	1562	673	607.5	601	251	919.5	584	254	573.5	315	411	301	404	311	511	305	298.5
	Eotaxin	238	584.5	1283	2568	11482	25968	86896	168495	298	311	443	254	498	1417	726	583	558	205	891.5	626	318	475	408.5	414	301.5	399	298	540.5	275	310
	Eotaxin	240	659	1183	2557	12562	25784	82216	174856	293	370	417	309	548.5	1451	679	581	584	206	879	589.5	293	442	394	415	397	403.5	299.5	505	316	295
	Eotaxin	244	692.5	1089	2536	12384	25491	79958	178452	297	299	462	204	411	1349	683.5	604	565	234	891	599	316	593	312.5	451	298	310	291.5	503	348	311
	Eotaxin-2	351	795	1000	2511	5846	14970	44031	124856	410	602	518	515	520	790	462	517	519	436	501	499	295	931	701	687.5	781	891	781	1050.5	600	715
	Eotaxin-2	396	801	1126	2268	5692	15051.5	45180	125483	522	594.5	493	407.5	556	703	478	493	548	310	597.5	496	339	919	644.5	697	806	804.5	701	1248	715	702
	Eotaxin-2	384	720	1248	2215	5518	13395	44336	125961	485	581	476	568	599.5	846	490.5	575	503	377	594	479	307	968	601	695	703	886	725	1380	600	678
	Eotaxin-2	356	784	1149	2218	5234	14065.5	48497	124536	451	569	485	557	584	703	407	478	569	451	601.5	462	325	851	751	591	715	815	796	1267	659	640
	Fas L	215	487	678	1845	4512	8412.5	20093	51482	388	254	558	602.5	229	463	248	324	203	348	199.5	265	94	508.5	412	401	288	414	202	587	407	414.5
	Fas L	226	487	669	1784	4526	8551.5	22399	62956	384	259	568	528	309	481	208	301	211	339	216	248	89	681	386	473	513	404	308	591.5	408	327
	Fas L	215	495	683	1726	4485	9102	20479.5	65842	387	256	618	523	213	462	231	362	203	328	248	195	93.5	576	483	422	385	412	299	680	305	400
	Fas L	225	454	707	1842	4726	9579	25094	65128	380	258	555.5	490.5	280	451	207	278	251	300.5	261	204	87.5	588	479.5	411	422.5	507	291	392	316	400
	G-CSF	285	2332.5	6529	13551	29605	119046	193090	384951	454	388.5	320.5	350	568	9154	495	449	304	193	5584	284	202.5	168310	129076	112278	136038	114128	136784	136292	111441	140664
	G-CSF	288	1911	5418	13740	39398	104673	180536	389246	462	315	345	410	510	10509	504	399.5	326	186.5	5003.5	220	187	166814	126116	114048	128842	120635	125949	133335	135411	136550
	G-CSF	265	2548	5628	12596	31835	113983	169974	375849	514	307.5	318	369	502	9843	403	408	348	194	5453	281	215	172266	113553	112681	119235	126078	117014	148748	138782	138099
	G-CSF	256	2145	5368	11430	32637	95724.5	161998	387956	406	326	351	416	491	10285	541	451	302	190	5283	291.5	248	174732	119562	117188	115280	126143	118091	155244	133852	126380
	GM-CSF	652	795	1173	4152	11452	32659	89564	224519	1030	1098	1322.5	975	1006	774	1025	784	791	889	779.5	885	698.5	2014	1134	1103	1225.5	1588.5	1188	2112	1401	1559
	GM-CSF	548	785	1266	4026	10265	33688.2	97657.5	215489	1184.5	1074.5	1122	997	1194	891	1023	745	800	815	797	806	583	2094	1080	1199	1397	1526	1341	3028	1440	1548
	GM-CSF	561	755	1318	4187	10248	32154	88065	224856	1171	1118	1294	1173.5	1284	878	1110.5	772	886	802.5	886	767	541	2015	1102	1272	1308	1503	1292	2387	1537	1577
	GM-CSF	552	715	1410	4023	10246	31625	96097	215468	1118	1093.5	1146	1094	1296	895	1003	896	775	718	885	845	633	2136	1166	1312	1574.5	1603	1392	3512	1542	1526
	ICAM-1	1358	1689	2098	3548	7516	16510	35175	84658	50405	51248	51303	48512	53209	61066	67554	52029.5	46158	39519.5	60130	45122.5	47234	5148	2352	2653	3418	2901	3826	7915	3812	4468
	ICAM-1	1292.75	1749	2207	3562	7749	17227.8	33766	94865	51248	49228.5	51486	46890	53654	58922	64701	51058.5	46671.5	39451	61488	44525.5	45740	4956	2286	2641	3630	2398	3892	7956	3318	4152
	ICAM-1	1401.5	1676.5	2254	3418	7526	17162.5	38086.5	99856	52368	51102	51034	48218.5	55409	58462	63929	51022	45087	39317	57711	44960	46439.5	5024	2629	2643	3383	3395	4861.5	8451	3555	4093
	ICAM-1	1302.5	1389	2315	3426	7584	16295	39327	98524	50412	50974.5	51246	49187	56953	55544	66015	52489	47234	40605.5	57427	45128	48663.5	5083	2548	2548	3264	3145	3451	8773	3546	4518
	IFNg	451	548	751	1792.5	4512	14265	34856	124856	1048	870	1089	1337.5	1024	883	752	621	620	687	615.5	595.5	586	1213	845	1096	1062	1078	1048	1482	983	1148
	IFNg	426	551	752	1688	4418	14529	35268	123594	1023	783.5	1347	1248	1010	743	822	616	616	606	490	595	693	1398	891	1000.5	1073	1245	1138	1399	985	1106
	IFNg	428	552	776	1786	4259	15492	34519	121846	1065.5	809.5	1041	1326	1149	771	910	596	605.5	588	522	602	694	1292.5	889	1025	1080	1039	1028	1479	1059.5	1099
	IFNg	415	514	789	1563.5	4157	14823	35481	124856	1029	899	1112	1249	1180	806	812	595	709	605	668	692.5	685	1235	965	1101	1137.5	1286.5	1102	1530.5	1111	1108.5
	IL-1a	1060.25	1845	3548	9456	10682	53868.2	128276	278465	4634	4024.5	2312	4883	3096	75126	2669.5	3265	1673	2267	13179	1918	2415	1106	1182	1219	1420	1348	1175	1523	1267	1326
	IL-1a	1121.5	1849	3548	9124	11230.5	51911.5	110693	268451	4437	4224	2870	5721.5	3201	70578	2769.5	3371.5	1654	2025	12434.5	2034	2451	1050.5	1214.5	1235	1402.5	1327	1104	1548	1471	1399
	IL-1a	1012	1876	3846	9267	12023.5	58956.5	109600	264841	4454.5	3537	3015	4516	3047.5	77400	2812.5	3157.5	1580	2226	11533	1886	2078.5	1025	1267	1317	1331	1359.5	1154	1595	1448	1341.5
	IL-1a	1026	1826	3648	9485	15227	71584.2	128186	271484	4512	3452	3152	4518	3267	73821.5	2845	3099	1648	2074	13265	1856	2972	1138	1101	1316.5	1354	1349	1199	1525	1428	1324
	IL-1b	365	893	1266	3013	7845	18750	35024	95644	481	401.5	562	586.5	374.5	1181	485	462	420	209	381	462	234	792.5	691	783	654	692	606	882.5	706	720
	IL-1b	364	893	1260	3047	6845	19415.8	33701	98625	575	398	535.5	414	422	1200	498	483	501	286.5	389	466	229	616	625	694	612	801	701	709	666	730
	IL-1b	359	905	1270	3334	6548	19983	34864	99148	482	409	562	451	389.5	1332	493	414	493	238	451	503.5	200.5	708	696	595	694.5	616	699	784	606	758
	IL-1b	351	886	1583	3025	6591	21971.2	40917	98548	471	400.5	490	562	406	1468	472.5	451	476.5	251	409	483	215	767	659	617	796	706	871	714	615	608.5
	IL-2	458	594	1079	1895	4512	8958.25	31734	66892	1050	964	1326	1348	878.5	767	878	685	702.5	659	584	707	546	1287	785	808	901	862	890	1086	916	845
	IL-2	485	587	976	1845	4259	8052	34498	65766	973	989	1248	1221	876.5	681.5	782	577	712	621	536.5	706	576.5	1109	684	808.5	990.5	885	888	1246	805	881
	IL-2	487	589	985	1865	4158	8636.25	36151	60215	1015	985	1293	1248	979	684	782	658	721.5	600	579	682	600	1250.5	688	804	897	878.5	781	1214	789	808
	IL-2	485	594	986	1846	4264	8495	35461	60154	1146	926	1471	1387.5	891	780	845	893	795	786.5	523	761	658	1234	772	774	956	989	999	1547	845	973
	IL-3	451	1259	1877	6845	15489	31037.5	75159	184616	797	695.5	864	684	804	581	780	684	599.5	477	477.5	500	499	1113	708	698.5	909	880	878.5	1256	801	879
	IL-3	449	1248	1708	5684	14856	31422.2	70290	184516	850.5	707	802	769	871	597	784	704	590.5	537.5	605	467	387	1314	604.5	815	1002	890	876	1398	809.5	919
	IL-3	445	1326	1718	5214	14528	31549	81938	178495	804	704	764.5	691	891	604.5	805	795	558	500	564.5	578	392	1300	703	785.5	991	969	987.5	1344	920	880
	IL-3	441	1248	2096.5	5526	15237	36461	86925	184526	994	745	851	799	997	562	885	686	515	498	521	667	416.5	1754	897.5	845	1081	985	845	1324	851	856
	IL-4	684	1025	1548	3549	10659	20087	49387.5	124856	2148	1807	2451	2654	1589	1278	1584	1224	1335	1003	1360	1083	1080	1827.5	1677	1604	1825	1693	1924	2400	1892	1792
	IL-4	748	1146	1526	3516	10248	22096	51691	124851	2184.5	1825	2348	2209	1626.5	1276	1784	1348	1381	1082	1295.5	1123	1169	1752.5	1494	1659	1750	1691	1892	2185.5	1782	1979
	IL-4	784	1028	1549	3554	10485	18746.5	50225	124451	2036	1846	2352.5	2620	1786	1204	1683	1285	1358	1175	1510	1406	1184	1818	1507	1508	1696	1807.5	1878.5	2495	1687	1849.5
	IL-4	749	1027	1523	3462	10265	25653	57914.5	124895	1999	1806.5	2484	2549	1648	1248	1679	1248	1348	1466	1434.5	1516	1373	1845	1584	1614	1684	1659	1863	2516	1845	1854
	IL-5	743.75	848	1103	2548	6845	17107.8	36500.5	89564	1290	1296	1606	1452	1292.5	880	1149	701	813.5	784.5	669	892	709	1540	877	968	1178	1088	1097	1602	1058	1087
	IL-5	724	789	1111	2615	6651	17907	33049	94518	1210	1221	1701	1493	1196	912	1235	701	985	781	788	1087	874	1706	789	915	1083.5	1193.5	1289.5	1682	1108	1103
	IL-5	735.25	869.5	1089	2549	6625	15743	32692	92484	1295	1201	1588	1398	1287	1071.5	1208	823	980	770	682	897	963.5	1991	892	962	1137	1415.5	1292.5	1590	1201	1221.5
	IL-5	728.25	1012	1166	2513	6523	15269	32548	96258	1359	1279	1571	1465	1311	979	1084	791	980.5	951.5	782	928	907.5	1784	902	980	1300	1206	1309	1754	1191	1272
	IL-6	784	1024	1423	2154	4582	13461.5	35846	85492	1160	1090.5	1394	1202	1374	13602	1111	794	796	1026	1033.5	649	801	3604	5698	5238	13697	14785	11055.5	25491	28458.5	21901
	IL-6	779	1094	1473	2315	5126	13379.5	36244	87451	1176.5	1089	1424.5	1087	1503.5	13204	1141	806.5	785	1030	1238	682	769.5	3826.5	4473	5136	13293	15658	10954.5	24328	30279	25481
	IL-6	785	1071	1543	2249	4518	13111.2	42210.5	86512	1106	1292	1461	1220.5	1551.5	13170	1105	816	885.5	1128	1248	798	805	4481.5	4093.5	5218	14439	16845	12853	25015	30002	27149.5
	IL-6	791	1164	1645	2215	4527	14023.2	36644	84955	1126	1254	1452	1494	1524	13584	1454	990	845	1066	1223	684	845	4877	6074	5434	14568	15694	12485	25246	31452	26148
	IL-7	184	727.5	1377	2154	4518	10916.8	27256	65948	213	237	248	242	224	201.5	121.5	200	216	216	209	188	104.5	407.5	405	423	300	316	296	384	249	208
	IL-7	188	704	1502	2136	4526	11342	28864	67845	197	218	241	251	197	191	103	198	184	224	221	198	106	426	302	414	311	303	207	490	204	265
	IL-7	182	671	1512.5	2451	4597	11804.2	29392	68154	194.5	198	254	202	187	203	125	217	209	205.5	235	197	108	402.5	295.5	462	297	309	293	356	206.5	284
	IL-7	183	679	1534.5	2149	4517	12847.5	29309	65942	224	225	261	238	218	191	103	228	202	216	202	198	102	418	312	315	325	295.5	301	399	216	298
	IL-10	189	254	451	1026	3845	8451	24518	89452	1546	1398	1719.5	1733	1385.5	1222	1233	1051	1170	1069.5	1011	1193	1097.5	1788	1109	1191.5	1300	1205	1391	1845	1573.5	1415.5
	IL-10	188	251	462	1024	3856	7956	24625	87451	1648	1285	1711	1687	1301	1104	1184	930	1105.5	991.5	1024	1000	1087	1733	1097	1089	1312	1243	1406	1856	1286.5	1684
	IL-10	185	256	485	1049	3826	7485	24815	85964	1594	1337	1846	1524.5	1400	1093.5	1190.5	985.5	1143.5	996	1085	990	1090	1752	1011.5	1169	1372	1355.5	1381	1710.5	1287	1645
	IL-10	184	258	425	1023	3851	7845	24623	89452	1700	1325	1913	1649	1564.5	1276.5	1399	1188	1267.5	1092	1025	1212.5	1026	1845	1184	1256	1359	1458	1459	1999	1459	1495
	IL-12p70	1016.75	1553	2301	5624	12485	35159.8	82391	145928	1636	1573	1812	1795	1659	1182	1248.5	1019	1172	1224	1022.5	1078	1243	2025	1248	1218.5	1487	1385	1549	1929	1301	1273.5
	IL-12p70	1037.5	1376.5	2309	5584	12358	35283.8	81612	150113	1611.5	1595.5	1833	1665	1653.5	1065	1602	1002.5	1186	1197	1002	1098	1221	1990	1017	1294	1659	1360	1706	1645.5	1208.5	1384
	IL-12p70	1102.25	1257	2174	5519	12485	34051	82549	147439	1635.5	1482.5	1923	1686	1606	1276	1281.5	1175	1250	1373	972.5	1191	1181	1944	1359	1274.5	1500	1397	1525	1877	1246	1357
	IL-12p70	1033.5	1469	2368.5	5236	12149	32894.5	83546	153953	1700	1513.5	1903	1814	1725	1302	1467	1103	1083	1314.5	1184	1319.5	1242	2091	1302	1425	1714	1472	1550	1845	1468	1408.5
	IL-13	301	1078	2154	4516	9983	38626.5	61766.5	154926	326	522	584	284	383	473	512	399	548	382	490	482	248	780	771	584	756	680	635	716	596	856
	IL-13	315	1026	2015	4482	8556	37364	66802.5	154826	316	485	514	268	310	505	503	498.5	510	384	570	395	222	714.5	697	575	702.5	699	789	685	629	718
	IL-13	306	1015	2013	4324	8931.5	37229.2	69474	155849	307	449	576	297	353	486.5	468	403	474	395	510	395	256	735	675	682.5	681	496	791	803	500	698
	IL-13	305	1004.5	2049	4214	10278	44225.5	67839.5	154956	349	468	562	295.5	390.5	409	562	451	556	391.5	445	306.5	211	754	506	614	596	494	845	689	569	784
	IL-15	415	784	1452	3214	6845	12485	25481	78451	514	552	552	485	717	501.5	594	475.5	491.5	310	642	389	383	745	610.5	620	585	601	704	780	514.5	496
	IL-15	402	756	1425	3264	6514	12464	26485	78451	548	568	530.5	480	502	484	659	392.5	498.5	451	569	425.5	405	682	594	608.5	682	621.5	614	772	405	489
	IL-15	418	751	1452	3284	6251	12491	25491	79482	563	688	549	548	654.5	486.5	757	494.5	544	410	510	495	397	788	622	626	605	616	702	779.5	518	599
	IL-15	407	715	1489	3215	6548	12546	25949	78451	460	500.5	565	572	659	538	608	462	699	408	610	451	386	684	568	705	702.5	611.5	684.5	749	323	603.5
	IL-17	651	1064.5	2359	5846	12485	28633	94799	198564	1169	1188	1378	1190.5	1200	1931.5	1248	753	722.5	708	1349	775	668	1968	816	987	1231	1204	1507	1499	1093	1111.5
	IL-17	684	1003	2415	5154	15426	36822.5	88524	190195	1196	1102	1256	1301	1070	1768	1104	807	708.5	775	1282	694	702	1918.5	803	992.5	1196	1200	1212.5	1568	1113.5	1200
	IL-17	695	1152	2348	5879	13494	33781.2	85130	200032	1189	1178.5	1578.5	1195	1248	1757.5	1085	813.5	809	895	1397	784	690	1855	893	996	1179.5	1318	1548	1535	1095	1202
	IL-17	627	1229	2419	5684	13349	42824.5	89451	221427	1126	1124	1325	1367.5	1491	1845	1342	845	874	993	1569	784	648	1946	845	956	1495	1631	1507.5	1546	1422	1585
	IL-21	1849	2546	3677	7546	16227.5	27682	54861	114856	2371.5	2268	2550	2533	2635	2458	3033	2601.5	2097	2436	2495	2274	1939	3170	2289	2996	2845	2575	2343	3100	2248	3024
	IL-21	1865	2589	4560	7545	16790	29195.5	55849	104856	2421	2618	2854.5	2482	2572	2558.5	3235	2685	2851.5	2635	2845	2319.5	2036	3648.5	2281	2941	2616	3075	2451	3112	2145	3159
	IL-21	1891	2489	4784	7484	13765.5	29118.5	56849	112485	2334	2593	3040	3190	2557	2739.5	2886.5	2763	2711	2862	2772	2446	2045	3582	2379	3249	2978	3707	2931	3492	2352	3060
	IL-21	1845	2461	3264	7546	15426	31866	52189	102949	3124	2920	3479	2922	2964	2831	3575	2757	2876	2804	2407.5	2733	2226	3722	2570	3203	2732	3277.5	3158.5	3541	2359	3238
	KC	246	1026	2254	5624	11485	23156	57312	145966	298	200	385	200	685	11688	485.5	338.5	307.5	199	1794	406	212	448	484	489	496	516	515	593	406	512
	KC	284	985	2359	4851	10265	24563.2	62732	151246	301	276	385.5	268	602	11765	505	395	291	216	1636.5	564.5	284	507.5	526	408	507	515	534	608	400	612.5
	KC	259	999	2154	4815	12485	26877	61891.5	154264	315	348	369.5	196	710.5	12761	513.5	398	461.5	214	1888	496	256	410	482	522.5	490	602	586	596	452	599
	KC	245	956	2561	4516	11495	32384.2	65948	148564	349	306.5	365	215	822	14850	490	298	478.5	208	1685	564	288	398	507.5	488	433.5	507	511	490	390	501.5
	Leptin	195	1546	3265	7846	15489	32548	64851	145268	394	203	292.5	381	8679.5	3988.5	6929	15303	6197	3197.5	4585	14038	7107.5	269.5	216	201	205	198	214	189	103	227
	Leptin	185.5	1564	3316	6513	15462	33154	65984	135486	300	197	354	385	8618	4244.5	6679	13444	5907	3494.5	4279	15492	7293	294.5	203	205	213	206	209	194.5	114.5	214
	Leptin	191	1346	3215	6549	14516	31548	62548	148596	293	214	405	304	7032	4433.5	6980.5	13386	6242	3511	4815	14820	7527.5	272	203	218	200	192	215	209.5	108	215
	Leptin	191.5	1349	3249	6218	14464	31468	62548	145267	314	254	384	233	9998	4969	7084.5	11682	7586	3887.5	4659	16764.5	8376	289	215	254	216	199.5	223	193.5	101.5	198
	LIX	845	2548	5684	12548	25959	62893	125489	384516	1370	1708	1725	1840	986	6653	1156.5	1049	1705	1415	4512	1365	1343	758.5	1125.5	1378	885	1078	1041	901	966	1359
	LIX	888	2561	5565	12654	27183	57186.2	154895	384655	1398	1437.5	1604	1974	1147.5	6725	1503	1189	1523	1377	4598	1556	1457	784	1161	1228	928	1088.5	874	894	1022.5	1386
	LIX	845	2546	5584	12468	21331.5	65237.5	154862	384516	1422.5	2379.5	1617.5	1878	1227	6287	1265.5	1105.5	1653.5	1370	4380.5	1434	1407	771	1159	1248	739	1026	964.5	821.5	1067	1214.5
	LIX	816	2885	5165	12356	29994.5	62554	154846	389451	1321	2263	1659	1922	1083	5391.5	1110	713	1658	1326	4372.5	1359	1485	678.5	1248	1326	845	1024	895	856	1024	1248
	MCP-1	156	255	564	1494	4518	8101.75	25657	98454	458	579	492	533.5	603	1312	700	607	590	388	711	499	455	5816	1326	1542	7956	8094.5	7148	9654	12485	8052
	MCP-1	154	254	555	1545	4265	8841.75	25486	99648	482	562	485	465	690	1383.5	700	505	580	393	795	499	413	4812.5	1372	1659	6769	8185	7052.5	8205	11464	9727
	MCP-1	155	259	566	1548	4215	9546	25164	98451	582	587	494.5	485	684	1358	706	582	585	384	874.5	593	462	6396	1552	1584.5	8588	8475	7105	9407.5	11592.5	9436
	MCP-1	156	268	516	1534	4215	9468	25654	97856	497.5	610.5	532	407	682.5	1669	778	697.5	613.5	392	865	690	476	5846	1486	1673	8456	8562	8824	11243	11596	11022
	MCP-5	356	608	1148	2451	4516	10832	38523.5	63662	374	400	391	348	555	2359	565	494	425	297	2197	397.5	329	1088	1009	914.5	15811	20279.5	12348	17719.5	25837	21548
	MCP-5	354	696	1146	2354	5546	11130.2	34460	57132	405	480	378.5	384	570	2481	494	492	391	293.5	2191.5	403	305	998	1013	910.5	15132.5	20611	12485	19632	23677.5	20867
	MCP-5	355	702.5	1154	2518	4518	11566	32193	60509	510.5	384	479	399	517	2379	403	507.5	396	282	2019.5	538	290.5	942	997.5	956	15489	20781	11758	19333	26595	20535
	MCP-5	315	758	1146	2346	4588	13862	32305.5	58580	461.5	419	451	359	484	2437	398	484	297	223	2148	309.5	358	840	910	980	16399	22139.5	13171	18452	23583	21135
	MCSF	767	1018	2238.5	4526	8659	17793.2	41477	110245	2159	2562	904	2953.5	1956	2619	976	843.5	694	1784	2252	990	1359	1083	1047	1097.5	983	1087.5	803	1190.5	996	1098.5
	MCSF	756	1274	2579	3516	9454	18452	39728.5	102488	2265	2485	795	2792	1717	2845	1078	712	694	1863	2245	1164	1188.5	1070	1132.5	1248	946	968	782	1026	962	1148
	MCSF	784	1096	2340	3549	8513	17439	45200.5	102549	2248	2648	851	2846	1945	2974.5	1113	764	681	1747	2315	1002	1577	1165	1110	1058	1096.5	899	823	1062	989	1094
	MCSF	794	1026	1954	3512	8456	18456	49812.5	102448	2036	2547.5	956	2259.5	2086	2540	922	845	695	1895	1854	1026	1485	1033.5	1265.5	1291.5	888	889	844.5	1191	1127	1026
	MIG	156	1214	2548	6584	12564	25461	54681	102658	462	280.5	368.5	396	531	2301.5	383	348	156	285	1495	184	124	318	215	251	236	205	215	207.5	102	218
	MIG	154	1124	2246	5465	12158	25461	45688	102456	365	290	478	266	669	2222.5	408	354	184	284	1317	184	135	336	228	230	210	187	205.5	206	105	225
	MIG	191.5	1154	2354	5548	11246	25491	45651	102486	407	313	400	304	703	2256	460	354	188	288	1323	188	113	348	211	219	225	182	194	195	102	202.5
	MIG	154	1254	2154	5134	11246	25484	45135	112354	451	254	416	345	808	2675	400	326	186	297	1452	182	129	359	236	249	199.5	199	225	185	105	207
	MIP-1a	302	1568	3546	10254	34516	69763	145164	384516	1516	1584	1303	1689	1548	4340	1493	1077	600	611	1603	617	1005	168452	194516	189751	195624	154826	165842	238502	267036	279121
	MIP-1a	310.75	1548	3548	10265	33468	60771.8	145132	384681	1599	1666.5	1258	1664	1514	3975	1371	973	503	596	1789.5	659	1016.5	178285	194252	184526	197097	153103	166749	238450	231896	233235
	MIP-1a	333.75	1523	3541	10354	32165	68210	154622	384654	1526	1678	1094.5	1756.5	1568	3778.5	1359	981	580	569	1698	696	1026	168707	186594	182746	184526	148662	176373	233197	251493	227917
	MIP-1a	316	1525	3598	10268	32165	66539	145684	384519	1548	1659	1326	1845	1512	3821	1248	807.5	574	656	1692	569	1028	167910	186023	195624	186875	152120	166452	222398	251348	236519
	MIP-1g	526	1216	2546	5846	15462	30799	62486	184556	38415	44404	31934	23022	31971	73059	55915	51375	44741	31482	63355	48757	40311	109509	111331	96959.5	124110	104726	106965	110418	114638	111096
	MIP-1g	548	1246	2546	5984	14513	30990.5	60865.5	184652	32566	46891	28912	25835.5	30502	73097	54108	51025	45567	32658	67509	48503	39838	101093	102679	98919	112040	102370	99658	101086	108003	117672
	MIP-1g	521	1146	2235	5462	14562	30282.2	65334	188945	34158	47834	29703	25859	39878	73563	52935	50388	44116	30761	66121	48429	41083	107075	102447	89018	105609	98740.5	96622.5	106592	102833	115632
	MIP-1g	513	1148	2415	5613	14649	32201	63244.5	184621	35848	45483	32011.5	25224	40581	76587	51764	51723	49066	32568	68451	46665.5	37380	105714	112358	102170	109212	97263	91054	102485	108967	112549
	PF4	546	754	1426	3360	8564	18013.5	45315	134589	1281	4560	1285	1177	1101	1248	17337	37581	8185	1629.5	917	11815	895	959.5	803.5	802.5	1279	1146	1013	1422	1497.5	1659
	PF4	555	887	1325	3432	9564	17745.8	44271	134596	1246	4373	1271	1216	1131	1086	17414	37643.5	8692	1523	891	12165.5	882.5	1070	810	915	1104	1161	1326	1488	1502	1702
	PF4	512	765	1326	3573	9994	18654	44526	134898	1259	4239	1209	1301.5	1144.5	1130.5	16301	39803.5	8452	1753.5	1117.5	11888	926	1036	898	927	1099	1388	1321.5	1677.5	1425	1572
	PF4	550.5	994	1328	4403	9846	19042.5	48719	132654	1184	4357	1146	1248	1126	1126	16319	38438	9198	1539	921.5	13471	722	1025	807	813	1116	1170.5	1212	1580	1426.5	1584
	RANTES	485	2254	5481	11594	19600.5	68451	124865	245168	947.5	1146	920	630	402	16864.5	617	428	558	574	8956	506	515	158880	141270	139910	173191	159677	172508	178823	186690	190419
	RANTES	485	2354	4516	10325	20003.2	56494	124689	254976	1008	1254	971	684.5	377	15049	624.5	402.5	568	603.5	9563	519	564	151640	132361	140713	158832	154471	161358	169648	187548	197897
	RANTES	488	2154	4516	10354	21592.5	55461	124684	254879	995	1253	879	655	481	17989	656	400	564	656	9077	629	599	152890	155154	154826	158298	150408	158386	172638	181550	190655
	RANTES	499	2165	4489	11468	26686	55498	114856	254684	920	1348	856	659	484	15687	623	451	532	695	12338	648	541	154826	145289	156846	166310	156494	152850	167206	179146	198562
	TARC	284	845	1846	4546	13468	28451	78632	184516	451	356	307	136	611	764	587	481	451	286	860	620	274	785	589.5	593.5	684	603	520	699	658	506
	TARC	256	886	1654	4449	13249	28654	75509	184612	379	303	321	166	501.5	695.5	502	573	404	289	792	685	265	704.5	590	702	565	577	493	588.5	591	643.5
	TARC	255	580	1648	4546	13546	28462	74991.5	184561	417.5	298	348	162	486	581	522	507	481	278	811	502	289	851	599.5	516	609.5	702	502	684	490	788
	TARC	259	568	1625	4564	13246	28464	79036.5	184527	386	297.5	359	126.5	518	572.5	399	519	572.5	284	906	692	289	885	583	615	562	719	408	699	475	584
	TCA-3	562	994	1548	4551	12485	45749.2	67660	184562	1845	1122	1548	1205	1200	1678	1475	1384	1106	1292	1368	1348	907.5	1382	1249	1345.5	1326	1204	1211	1302.5	1298	1376
	TCA-3	554	1046	1546	4567	12646	47204	67002	184684	1569	1180.5	1543.5	1261	1207	1700	1239	1399	1221	1248	1380	1359	1004	1398	1301	1383	1238.5	1215	1067	1393	1301	1373
	TCA-3	588	1034	1548	4565	12486	40383.8	62687	184532	1503	1148	1459	1079	1418	1983	1281	1471.5	1200.5	1268	1537	1265	918	1257	1325	1311	1348	1224	1188	1492	1327	1298
	TCA-3	523	1084	1594	4587	12464	44360.5	62586	184652	1705	1480.5	1625	1344.5	1489	1882	1398	1652	1389	1191.5	1524	1451	1098	1440	1518	1632	1551	1496	1248	1564	1482	1326
	TIMP-1	1025	6578	10245	21708.5	45454	87151.8	165846	358462	4067	2418	7395	3821	4649	82948	3823	2247	2131	2090	53564.5	3327	2616	1132	1427	1403.5	1390	1179	1272	1183	1169	1248
	TIMP-1	1026	6181	11249	22350	41934.5	80094.5	165485	354462	4256	2637	6881	4172.5	4480	80633	3966	2659	2258	2359	56415	3625	2437	1180	1228	1289	1197	1237.5	1172	1300	1174	1275
	TIMP-1	1028	6684	12164	20668	38784.5	82629	165792	384653	3730.5	2828	5884	3919.5	4585	83665	4027.5	2515	2140	2070	55703	4023	2585	1151	1313	1173	1386	1274	1204	1328	1492	1367
	TIMP-1	1034	7098.5	10348	24178	48497.5	88299.5	165484	384654	4389	2851	5629	3485	4518	81220	4327	2801	2565.5	2149	58761	4158	2516	1128	1171.5	1221.5	1268.5	1288	1248	1326	1086	1260
	TNFa	215	678	1252	2122	14526	34516	84562	184565	795	448	574.5	369	603	731.5	648	501	403.5	435	322	407	204	298736	365948	314945	512310	444476	493092	457354	744900	512628
	TNFa	232	559	1245	2254	14651	34651	84562	184651	845	400	680	377.5	508	686	659	588	481	449	352	311	238	307242	301077	315482	528388	436494	478110	532761	674336	530794
	TNFa	214	625	1326	2325	14896	34156	88786	184516	709	439	586	387	686	671	600	584	373	481	332	499	234	298483	315967	307776	574588	493492	588267	468543	643360	568423
	TNFa	225	760	1325	2514	14589	31546	88651	185354	877	452	623	351	606	783	696	562	440	458	341	496	294	284516	326584	321548	659744	451892	514289	452879	659482	558416
	TNF RI	305	1192.5	3254	10546	28465	60069.2	116158	315649	45067	52605	35953.5	29941	68570.5	65942	62638	64656	51803	45126	73241	49189	44153.5	200100	223466	215838	249278	271222	252214	286740	236364	239599
	TNF RI	305	1204	3021	10246	28451	59912.5	103630	315698	43357	52121	34288	28679	64078.5	67876	62815	63549.5	52699	41051.5	74294	49185	43041.5	223761	224027	215462	258734	280448	251144	291916	236938	249824
	TNF RI	253	1091.5	3054	10248	28465	59355.2	128499	321644	43066.5	52847	33297	29827	64603.5	63108	57088	65182	52499	44076	71873	51838.5	44370.5	215496	210391	223158	223607	218776	254162	311134	230216	271748
	TNF RI	257.5	1129.5	3218	10354	28465	56723	114642	321546	43469	50741	32178.5	30339	63916	66938	60469	61297	52288	42314	71751.5	50924	43272	225146	219227	217573	240346	213965	254185	318320	243258	247627
	TNF RII	255.5	856	1845	4216	10258	23666	54454	126546	4393	5084	3217	3448	7097	44987	5079	3999	3438	2934.5	38823	3343.5	2764	52644	57559	55307	50393	52919	51807	60871	55127	50523
	TNF RII	213.5	884	1865	4135	10249	21028.2	52578	126546	4127	4811	2926	2763	6912.5	46729	4562	3983	3342	2679	38766	3243	2467.5	49810	57686	54188.5	49104	54216	52602	56191	50508	59083.5
	TNF RII	230.5	816	1846	4135	10354	22094	47441	126489	4083	4514	2754	2437	6714	44945	4451	3852.5	3132	2720	38582	3030	2475	50715	55910	57377	47956	52418	53985	58289.5	55245	56612.5
	TNF RII	215	835	1861	4157	10265	23134.2	48290.5	124865	4041	4434	2698.5	2613.5	7031	45026.5	4465	4053.5	3317	2719	37770	3206	2701	57757.5	51486	56877	47147	54666.5	54872	56504	54936.5	54012.5
	Average	0	1	4	12	37	111	333	1000	Mouse Ctrl1	Mouse Ctrl2	Mouse Ctrl3	Mouse Ctrl4	Mouse Case1	Mouse Case2	Mouse Case3	Mouse Case4	Mouse Case5	Mouse Dapa1	Mouse Dapa2	Mouse Dapa3	Mouse Dapa4	RAW Ctrl1	RAW Ctrl2	RAW Ctrl3	RAW Case1	RAW Case2	RAW Case3	RAW Dapa1	RAW Dapa2	RAW Dapa3
	POS1	46526.8	46209.6	48694.2	44699.5	46596.6	49638.6	47654.5	48841.5	44293.6	44556.6	46005.8	44201.4	45074.8	45358.9	46018	46206	47630.4	46710	46981.6	45700.5	45171.8	49974.8	48458.2	49998.8	48196.4	49758.4	49295.2	49926.8	50237.4	48854.2
	POS2	15600	16164.5	16472.5	15384.5	15967	15962.6	17002.2	16584.4	15840.8	15957	15651.9	16060.5	16216	15979	16331.1	16605.8	16688.5	16742.8	16735.8	16097.8	16023.1	16622.8	16000	15564.1	15804.2	15752.2	16164.2	16793	15817.8	16393
	BLC	127	188.75	339	653.75	1198.75	2384.69	9952.38	23716.5	282.375	448.25	384.375	449.5	710.875	528.375	429.375	501.25	528	385	542	280	119.625	1163.5	622.75	710.375	697.375	624.375	662.375	1117.62	526	588.25
	CD30L	256.75	942.5	1850	4585	8603.5	30240.5	82000.9	147753	843.125	456.5	352.625	629.25	552.5	417.125	671.75	459.5	383	221.625	301.375	361.25	199.625	639	542.25	510.5	495.75	608.75	368.75	420.75	359.375	524.25
	Eotaxin	239.25	630.25	1234.25	2552.25	11671.8	25681	82944.2	175074	294.5	323.75	437.75	247.25	482.875	1444.75	690.375	593.875	577	224	895.25	599.625	295.25	520.875	357.5	422.75	324.375	379.125	300	514.875	311	303.625
	Eotaxin-2	371.75	775	1130.75	2303	5572.5	14370.5	45511	125209	467	586.625	493	511.875	564.875	760.5	459.375	515.75	534.75	393.5	573.5	484	316.5	917.25	674.375	667.625	751.25	849.125	750.75	1236.38	643.5	683.75
	Fas L	220.25	480.75	684.25	1799.25	4562.25	8911.25	22016.4	61352	384.75	256.75	574.875	536	257.75	464.25	223.5	316.25	217	328.875	231.125	228	91	588.375	440.125	426.75	402.125	434.25	275	562.625	359	385.375
	G-CSF	273.5	2234.12	5735.75	12829.2	33368.8	108357	176400	384500	459	334.25	333.625	386.25	517.75	9947.75	485.75	426.875	320	190.875	5330.88	269.125	213.125	170531	122077	114049	124849	121746	124460	143405	129872	135423
	GM-CSF	578.25	762.5	1291.75	4097	10552.8	32531.6	92845.9	220083	1125.88	1096	1221.12	1059.88	1195	859.5	1040.38	799.25	813	806.125	836.875	825.75	613.875	2064.75	1120.5	1221.5	1376.25	1555.12	1303.25	2759.75	1480	1552.5
	ICAM-1	1338.69	1625.88	2218.5	3488.5	7593.75	16798.8	36588.6	94475.8	51108.2	50638.2	51267.2	48201.9	54806.2	58498.5	65549.8	51649.8	46287.6	39723.2	59189	44934	47019.2	5052.75	2453.75	2621.25	3423.75	2959.75	4007.62	8273.75	3557.75	4307.75
	IFNg	430	541.25	767	1707.5	4336.5	14777.2	35031	123788	1041.38	840.5	1147.25	1290.12	1090.75	800.75	824	607	637.625	621.5	573.875	621.25	664.5	1284.62	897.5	1055.62	1088.12	1162.12	1079	1472.62	1034.62	1115.38
	IL-1a	1054.94	1849	3647.5	9333	12290.8	59080.1	119189	270810	4509.38	3809.38	2837.25	4909.62	3152.88	74231.4	2774.12	3223.25	1638.75	2148	12602.9	1923.5	2479.12	1079.88	1191.12	1271.88	1376.88	1345.88	1158	1547.75	1403.5	1347.62
	IL-1b	359.75	894.25	1344.75	3104.75	6957.25	20030	36126.5	97991.2	502.25	402.25	537.375	503.375	398	1295.25	487.125	452.5	472.625	246.125	407.5	478.625	219.625	720.875	667.75	672.25	689.125	703.75	719.25	772.375	648.25	704.125
	IL-2	478.75	591	1006.5	1862.75	4298.25	8535.38	34461	63256.8	1046	966	1334.5	1301.12	906.25	728.125	821.75	703.25	732.75	666.625	555.625	714	595.125	1220.12	732.25	798.625	936.125	903.625	889.5	1273.25	838.75	876.75
	IL-3	446.5	1270.25	1849.88	5817.25	15027.5	32617.4	78578	183038	861.375	712.875	820.375	735.75	890.75	586.125	813.5	717.25	565.75	503.125	542	553	423.625	1370.25	728.25	786	995.75	931	896.75	1330.5	845.375	883.5
	IL-4	741.25	1056.5	1536.5	3520.25	10414.2	21645.6	52304.5	124763	2091.88	1821.12	2408.88	2508	1662.38	1251.5	1682.5	1276.25	1355.5	1181.5	1400	1282	1201.5	1810.75	1565.5	1596.25	1738.75	1712.62	1889.38	2399.12	1801.5	1868.62
	IL-5	732.812	879.625	1117.25	2556.25	6661	16506.7	33697.4	93206	1288.5	1249.25	1616.5	1452	1271.62	960.625	1169	754	939.75	821.75	730.25	951	863.5	1755.25	865	956.25	1174.62	1225.75	1247	1657	1139.5	1170.88
	IL-6	784.75	1088.25	1521	2233.25	4688.25	13493.9	37736.1	86102.5	1142.12	1181.38	1432.88	1250.88	1488.25	13390	1202.75	851.625	827.875	1062.5	1185.62	703.25	805.125	4197.25	5084.62	5256.5	13999.2	15745.5	11837	25020	30047.9	25169.9
	IL-7	184.25	695.375	1481.5	2222.5	4539.5	11727.6	28705.2	66972.2	207.125	219.5	251	233.25	206.5	196.625	113.125	210.75	202.75	215.375	216.75	195.25	105.125	413.5	328.625	403.5	308.25	305.875	274.25	407.25	218.875	263.75
	IL-10	186.5	254.75	455.75	1030.5	3844.5	7934.25	24645.2	88079.8	1622	1336.25	1797.38	1648.38	1412.75	1174	1251.62	1038.62	1171.62	1037.25	1036.25	1098.88	1075.12	1779.5	1100.38	1176.38	1335.75	1315.38	1409.25	1852.62	1401.5	1559.88
	IL-12p70	1047.5	1413.88	2288.12	5490.75	12369.2	34347.2	82524.5	149358	1645.75	1541.12	1867.75	1740	1660.88	1206.25	1399.75	1074.88	1172.75	1277.12	1045.25	1171.62	1221.75	2012.5	1231.5	1303	1590	1403.5	1582.5	1824.12	1305.88	1355.75
	IL-13	306.75	1030.88	2057.75	4384	9437.12	39361.3	66470.6	155139	324.5	481	559	286.125	359.125	468.375	511.25	437.875	522	388.125	503.75	394.625	234.25	745.875	662.25	613.875	683.875	592.25	765	723.25	573.5	764
	IL-15	410.5	751.5	1454.5	3244.25	6539.5	12496.5	25851.5	78708.8	521.25	577.125	549.125	521.25	633.125	502.5	654.5	456.125	558.25	394.75	582.75	440.125	392.75	724.75	598.625	639.875	643.625	612.5	676.125	770.125	440.125	546.875
	IL-17	664.25	1112.12	2385.25	5640.75	13688.5	35515.3	89476	202555	1170	1148.12	1384.38	1263.5	1252.25	1825.5	1194.75	804.625	778.5	842.75	1399.25	759.25	677	1921.88	839.25	982.875	1275.38	1338.25	1443.75	1537	1180.88	1274.62
	IL-21	1862.5	2521.25	4071.25	7530.25	15552.2	29465.5	54937	108786	2562.62	2599.75	2980.88	2781.75	2682	2646.75	3182.38	2701.62	2633.88	2684.25	2629.88	2443.12	2061.5	3530.62	2379.75	3097.25	2792.75	3158.62	2720.88	3311.25	2276	3120.25
	KC	258.5	991.5	2332	4951.5	11432.5	26745.1	61970.9	150010	315.75	282.625	376.25	219.75	704.875	12766	498.5	357.375	384.625	209.25	1750.88	507.625	260	440.875	499.875	476.875	481.625	535	536.5	571.75	412	556.25
	Leptin	190.75	1451.25	3261.25	6781.5	14982.8	32179.5	63982.8	143654	325.25	217	358.875	325.75	8581.88	4408.88	6918.25	13453.8	6483	3522.62	4584.5	15278.6	7576	281.25	209.25	219.5	208.5	198.875	215.25	196.625	106.75	213.5
	LIX	848.5	2635	5499.5	12506.5	26117	61967.7	147523	385784	1377.88	1947	1651.38	1903.5	1110.88	6264.12	1258.75	1014.12	1634.88	1372	4465.75	1428.5	1423	748	1173.38	1295	849.25	1054.12	943.625	868.125	1019.88	1301.88
	MCP-1	155.25	259	550.25	1530.25	4303.25	8989.38	25490.2	98602.2	504.875	584.625	500.875	472.625	664.875	1430.62	721	597.875	592.125	389.25	811.375	570.25	451.5	5717.62	1434	1614.62	7942.25	8329.12	7532.38	9627.38	11784.4	9559.25
	MCP-5	345	691.125	1148.5	2417.25	4792	11847.6	34370.5	59970.8	437.75	420.75	424.875	372.5	531.5	2414	465	494.375	377.25	273.875	2139	412	320.625	967	982.375	940.25	15707.9	20952.8	12440.5	18784.1	24923.1	21021.2
	MCSF	775.25	1103.5	2277.88	3775.75	8770.5	18035.1	44054.6	104432	2177	2560.62	876.5	2712.75	1926	2744.62	1022.25	791.125	691	1822.25	2166.5	1045.5	1402.38	1087.88	1138.75	1173.75	978.375	960.875	813.125	1117.38	1018.5	1091.62
	MIG	163.875	1186.5	2325.5	5682.75	11803.5	25474.2	47788.8	104988	421.25	284.375	415.625	327.75	677.75	2363.75	412.75	345.5	178.5	288.5	1396.75	184.5	125.25	340.25	222.5	237.25	217.625	193.25	209.875	198.375	103.5	213.125
	MIP-1a	315.625	1541	3558.25	10285.2	33078.5	66320.9	147650	384592	1547.25	1646.88	1245.38	1738.62	1535.5	3978.62	1367.75	959.625	564.25	608	1695.62	635.25	1018.88	170838	190346	188162	191030	152178	168854	233137	250443	244198
	MIP-1g	527	1189	2435.5	5726.25	14796.5	31068.2	62982.5	185694	35246.8	46153	30640.1	24985.1	35733	74076.5	53680.5	51127.8	45872.5	31867.2	66359	48088.6	39653	105848	107204	96766.5	112743	100775	98574.9	105145	108610	114237
	PF4	540.875	850	1351.25	3692	9492	18363.9	45707.8	134184	1242.5	4382.25	1227.75	1235.62	1125.62	1147.62	16842.8	38366.5	8631.75	1611.25	961.75	12334.9	856.375	1022.62	829.625	864.375	1149.5	1216.38	1218.12	1541.88	1462.75	1629.25
	RANTES	489.25	2231.75	4750.5	10935.2	21970.6	58976	122274	252427	967.625	1250.25	906.5	657.125	436	16397.4	630.125	420.375	555.5	632.125	9983.5	575.5	554.75	154559	143518	148074	164158	155263	161276	172079	183733	194383
	TARC	263.5	719.75	1693.25	4526.25	13377.2	28507.8	77042.2	184554	408.375	313.625	333.75	147.625	529.125	653.25	502.5	520	477.125	284.25	842.25	624.75	279.25	806.375	590.5	606.625	605.125	650.25	480.75	667.625	553.5	630.375
	TCA-3	556.75	1039.5	1559	4567.5	12520.2	44424.4	64983.8	184608	1655.5	1232.75	1543.88	1222.38	1328.5	1810.75	1348.25	1476.62	1229.12	1249.88	1452.25	1355.75	981.875	1369.25	1348.25	1417.88	1365.88	1284.75	1178.5	1437.88	1352	1343.25
	TIMP-1	1028.25	6635.38	11001.5	22226.1	43667.6	84543.7	165652	370558	4110.62	2683.5	6447.25	3849.5	4558	82116.5	4035.88	2555.5	2273.62	2167	56110.9	3783.25	2538.5	1147.75	1284.88	1271.75	1310.38	1244.62	1224	1284.25	1230.25	1287.5
	TNFa	221.5	655.5	1287	2303.75	14665.5	33717.2	86640.2	184772	806.5	434.75	615.875	371.125	600.75	717.875	650.75	558.75	424.375	455.75	336.75	428.25	242.5	297244	327394	314938	568758	456588	518439	477884	680520	542565
	TNF RI	280.125	1154.38	3136.75	10348.5	28461.5	59015	115732	318634	43739.9	52078.5	33929.2	29696.5	65292.1	65966	60752.5	63671.1	52322.2	43141.9	72789.9	50284.1	43709.4	216126	219278	218008	242992	246103	252926	302028	236694	252200
	TNF RII	228.625	847.75	1854.25	4160.75	10281.5	22480.6	50690.9	126112	4161	4710.75	2898.88	2815.38	6938.62	45421.9	4639.25	3972	3307.25	2763.12	38485.2	3205.62	2601.88	52731.6	55660.2	55937.4	48650	53554.9	53316.5	57963.9	53954.1	55057.9
	POS-Ave	46526.8	47210	48911.6	45291.8	47109	48623.4	49181.8	49152.1	45769.2	46074.1	46343.6	46050.8	46719.4	46508	47362.7	47866.2	48701.8	48322.5	48447.9	46855.9	46480.3	49776	48089	48209.3	47666.2	48369.6	48752.5	50005.8	48706.8	48873.1
	Normalization	0	1	4	12	37	111	333	1000	Mouse Ctrl1	Mouse Ctrl2	Mouse Ctrl3	Mouse Ctrl4	Mouse Case1	Mouse Case2	Mouse Case3	Mouse Case4	Mouse Case5	Mouse Dapa1	Mouse Dapa2	Mouse Dapa3	Mouse Dapa4	RAW Ctrl1	RAW Ctrl2	RAW Ctrl3	RAW Case1	RAW Case2	RAW Case3	RAW Dapa1	RAW Dapa2	RAW Dapa3
	POS1	47750.8	46739	47538.6	47126.4	47231.5	48747.8	46268	47449.1	46211.3	46178.1	47402.7	45833.1	46069.9	46571	46395.1	46094.6	46700.3	46157.4	46305.6	46573.3	46406.5	47941.5	48117.4	49523.3	48282	49121.8	48282.4	47675.3	49251.3	47732.4
	POS2	16010.4	16349.7	16081.6	16219.8	16184.5	15676.1	16507.6	16111.6	16526.6	16537.7	16127.1	16653.4	16574	16406	16465	16565.7	16362.6	16544.7	16495	16405.2	16461.1	15946.5	15887.5	15416.1	15832.3	15550.7	15832.1	16035.7	15507.3	16016.6
	BLC	130.341	190.912	330.954	689.244	1215.08	2341.89	9662.81	23040.4	280.572	442.441	377.187	443.899	691.971	516.661	412.28	476.23	535.72	393.695	552.807	295.286	127.175	1155.04	639.907	728.125	722.944	637.854	671.361	1104.39	533.636	594.759
	CD30L	263.504	953.296	1806.09	4833.93	8720.71	29697.8	79615.1	143540	837.741	450.584	346.031	621.409	537.807	407.878	645.005	436.564	388.6	226.63	307.384	380.971	212.224	634.352	557.189	523.256	513.927	621.892	373.753	415.769	364.592	530.051
	Eotaxin	245.544	637.469	1204.96	2690.82	11830.8	25220.1	80531	170083	292.619	319.554	429.564	244.169	470.034	1412.72	662.888	564.232	585.436	229.059	913.1	632.36	313.885	517.086	367.349	433.313	336.268	387.31	304.07	508.78	315.515	306.985
	Eotaxin-2	381.53	783.878	1103.91	2428.04	5648.42	14112.6	44186.9	121639	464.018	579.022	483.78	505.496	549.853	743.64	441.085	490.006	542.568	402.387	584.935	510.422	336.476	910.578	692.954	684.307	778.795	867.456	760.935	1221.74	652.841	691.316
	Fas L	226.044	486.257	668.011	1896.94	4624.41	8751.33	21375.8	59602.9	382.293	253.422	564.124	529.321	250.896	453.958	214.601	300.464	220.173	336.303	235.733	240.447	96.7435	584.095	452.25	437.413	416.869	443.625	278.731	555.965	364.211	389.639
	G-CSF	280.695	2259.72	5599.62	13525.8	33823.4	106412	171267	373539	456.069	329.918	327.386	381.437	503.981	9727.21	466.41	405.567	324.679	195.186	5437.16	283.817	226.576	169290	125440	116898	129427	124374	126148	141707	131757	136922
	GM-CSF	593.462	771.234	1261.09	4319.44	10696.5	31947.8	90144.5	213809	1118.69	1081.8	1198.29	1046.67	1163.22	840.445	998.953	759.355	824.887	824.331	853.561	870.829	652.62	2049.73	1151.37	1252.02	1426.71	1588.7	1320.93	2727.08	1501.48	1569.68
	ICAM-1	1373.9	1644.5	2165.85	3677.9	7697.21	16497.3	35524.1	91782.3	50781.9	49982	50308.5	47601.2	53348.8	57201.6	62939.9	49071.6	46964.4	40620.4	60369.1	47387	49986.9	5016	2521.35	2686.75	3549.28	3023.65	4061.99	8175.81	3609.4	4355.42
	IFNg	441.312	547.45	748.797	1800.21	4395.58	14512.1	34011.8	120259	1034.73	829.607	1125.8	1274.05	1061.74	782.998	791.193	576.701	646.948	635.536	585.317	655.165	706.44	1275.28	922.226	1082	1128.02	1187.21	1093.64	1455.19	1049.64	1127.72
	IL-1a	1082.69	1870.18	3560.93	9839.72	12458.2	58019.9	115721	263090	4480.58	3760.01	2784.19	4848.45	3069.03	72585.7	2663.67	3062.36	1662.71	2196.51	12854.2	2028.51	2635.6	1072.02	1223.94	1303.65	1427.36	1374.93	1173.71	1529.43	1423.87	1362.54
	IL-1b	369.214	904.494	1312.83	3273.32	7052.04	19670.6	35075.4	95197.6	499.043	397.037	527.326	497.102	387.416	1266.53	467.73	429.913	479.535	251.684	415.625	504.754	233.487	715.631	686.146	689.047	714.392	718.943	729.008	763.232	657.66	711.916
	IL-2	491.345	597.77	982.613	1963.88	4356.81	8382.2	33458.4	61453.4	1039.32	953.481	1309.54	1284.91	882.15	711.983	789.032	668.147	743.463	681.68	566.703	752.978	632.686	1211.25	752.423	818.58	970.448	923.133	901.567	1258.18	850.926	886.451
	IL-3	458.246	1284.8	1805.97	6133.09	15232.2	32032.1	76291.8	177820	855.875	703.636	805.033	726.582	867.062	573.131	781.111	681.448	574.022	514.488	552.807	583.189	450.362	1360.28	748.313	805.639	1032.26	951.099	908.916	1314.75	857.647	893.276
	IL-4	760.75	1068.6	1500.03	3711.37	10556.1	21257.2	50782.7	121206	2078.52	1797.52	2363.83	2476.75	1618.17	1223.75	1615.51	1212.55	1375.32	1208.18	1427.91	1351.99	1277.33	1797.58	1608.63	1636.13	1802.5	1749.6	1915.01	2370.72	1827.65	1889.3
	IL-5	752.091	889.701	1090.73	2695.04	6751.75	16210.5	32717	90548.8	1280.27	1233.06	1586.27	1433.91	1237.81	939.328	1122.46	716.364	953.49	840.309	744.81	1002.92	918	1742.48	888.831	980.143	1217.69	1252.21	1263.92	1637.38	1156.04	1183.83
	IL-6	805.395	1100.72	1484.9	2354.5	4752.12	13251.7	36638.2	83647.8	1134.83	1166.06	1406.08	1235.29	1448.67	13093.2	1154.86	809.116	839.979	1086.5	1209.26	741.642	855.941	4166.72	5224.71	5387.84	14512.5	16085.4	11997.6	24723.8	30484.1	25448.4
	IL-7	189.097	703.34	1446.34	2343.17	4601.35	11517.2	27870.1	65062.9	205.802	216.655	246.306	230.343	201.008	192.266	108.621	200.23	205.714	220.239	221.072	205.909	111.76	410.492	337.679	413.582	319.552	312.478	277.971	402.429	222.052	266.668
	IL-10	191.406	257.668	444.934	1086.45	3896.88	7791.87	23928.2	85568.7	1611.64	1318.93	1763.76	1627.83	1375.18	1147.97	1201.79	986.782	1188.76	1060.68	1056.91	1158.86	1142.98	1766.56	1130.69	1205.77	1384.73	1343.77	1428.37	1830.69	1421.84	1577.14
	IL-12p70	1075.06	1430.07	2233.82	5788.86	12537.8	33730.9	80123.5	145100	1635.24	1521.15	1832.82	1718.32	1616.71	1179.51	1344.02	1021.22	1189.9	1305.97	1066.09	1235.59	1298.86	1997.86	1265.43	1335.56	1648.3	1433.8	1603.97	1802.53	1324.83	1370.75
	IL-13	314.82	1042.68	2008.91	4622.02	9565.7	38655	64536.7	150716	322.428	474.766	548.546	282.56	349.575	457.991	490.895	416.018	529.632	396.891	513.794	416.168	249.035	740.449	680.495	629.214	708.949	605.036	775.378	714.688	581.825	772.454
	IL-15	421.299	760.108	1419.98	3420.39	6628.59	12272.2	25099.4	76464.8	517.921	569.645	538.856	514.755	616.288	491.36	628.441	433.357	566.412	403.665	594.369	464.152	417.538	719.478	615.117	655.863	667.224	625.723	685.298	761.008	446.514	552.926
	IL-17	681.725	1124.86	2328.64	5947	13875	34878	86872.7	196780	1162.53	1133.25	1358.49	1247.76	1218.95	1785.03	1147.18	764.462	789.882	861.783	1427.15	800.699	719.729	1907.89	862.371	1007.43	1322.14	1367.14	1463.34	1518.81	1198.02	1288.73
	IL-21	1911.5	2550.13	3974.63	7939.09	15764.1	28936.7	53338.6	105685	2546.26	2566.06	2925.13	2747.09	2610.68	2588.07	3055.67	2566.77	2672.38	2744.87	2682.31	2576.5	2191.61	3504.94	2445.31	3174.64	2895.15	3226.82	2757.79	3272.05	2309.04	3154.78
	KC	265.3	1002.86	2276.65	5220.33	11588.3	26265.2	60167.8	145733	313.734	278.962	369.214	217.012	686.13	12483	478.652	339.537	390.248	213.976	1785.78	535.337	276.41	437.668	513.646	488.79	499.284	546.55	543.778	564.982	417.981	562.405
	Leptin	195.768	1467.87	3183.85	7149.69	15186.9	31602	62121.2	139559	323.173	214.188	352.164	321.691	8353.65	4311.13	6642.8	12782.2	6577.79	3602.18	4675.91	16112.7	8054.16	279.204	215.015	224.985	216.145	203.168	218.17	194.297	108.3	215.862
	LIX	870.822	2665.18	5368.98	13185.5	26472.8	60855.6	143231	374786	1369.08	1921.77	1620.49	1879.78	1081.33	6125.25	1208.63	963.505	1658.78	1402.99	4554.79	1506.48	1512.81	742.559	1205.7	1327.36	880.388	1076.88	956.427	857.848	1034.68	1316.28
	MCP-1	159.334	261.967	537.191	1613.33	4361.88	8828.06	24748.6	95791.2	501.651	577.048	491.508	466.736	647.194	1398.91	692.294	568.032	600.782	398.041	827.552	601.381	479.996	5676.03	1473.51	1654.97	8233.45	8508.94	7634.56	9513.41	11955.4	9665.02
	MCP-5	354.076	699.042	1121.24	2548.49	4857.29	11635	33370.5	58261	434.955	415.297	416.929	367.858	517.366	2360.48	446.486	469.698	382.766	280.06	2181.65	434.492	340.861	959.966	1009.44	963.744	16283.8	21405.1	12609.3	18561.8	25284.9	21253.9
	MCSF	795.645	1116.14	2223.81	3980.75	8889.99	17711.4	42772.9	101455	2163.1	2527.44	860.109	2678.95	1874.78	2683.78	981.55	751.636	701.103	1863.4	2209.7	1102.58	1490.89	1079.96	1170.12	1203.08	1014.25	981.619	824.156	1104.15	1033.29	1103.7
	MIG	168.186	1200.09	2270.31	5991.28	11964.3	25017.1	46398.3	101995	418.56	280.689	407.852	323.666	659.726	2311.35	396.317	328.254	181.11	295.016	1424.6	194.572	133.155	337.775	228.63	243.178	225.604	197.422	212.722	196.027	105.002	215.483
	MIP-1a	323.928	1558.65	3473.8	10843.7	33529.2	65130.8	143355	373628	1537.37	1625.53	1222.09	1716.96	1494.67	3890.42	1313.29	911.725	572.5	621.731	1729.43	669.929	1083.18	169596	195590	192863	198035	155463	171145	230377	254079	246900
	MIP-1g	540.864	1202.62	2377.7	6037.14	14998.1	30510.7	61150	180400	35021.7	45554.9	30067.1	24673.8	34782.7	72434.3	51543.2	48575.7	46543.2	32587	67682.1	50713.9	42155.7	105078	110157	99184.4	116876	102950	99912.2	103901	110187	115501
	PF4	555.104	859.737	1319.18	3892.45	9621.32	18034.4	44377.9	130359	1234.57	4325.46	1204.79	1220.23	1095.69	1122.18	16172.2	36451.4	8757.95	1647.64	980.926	13008.3	910.425	1015.19	852.481	885.973	1191.65	1242.63	1234.65	1523.62	1483.98	1647.28
	RANTES	502.121	2257.31	4637.76	11529	22269.9	57917.6	118716	245230	961.446	1234.05	889.548	648.936	424.405	16033.9	605.037	399.392	563.622	646.401	10182.6	606.918	589.763	153435	147472	151774	170177	158615	163463	170042	186400	196534
	TARC	270.432	727.995	1653.06	4771.99	13559.5	27996.2	74800.7	179293	405.767	309.56	327.509	145.785	515.054	638.768	482.493	494.044	484.101	290.67	859.043	658.856	296.875	800.509	606.768	621.782	627.312	664.288	487.272	659.722	561.535	637.35
	TCA-3	571.397	1051.41	1522	4815.48	12690.8	43627.2	63093.1	179344	1644.93	1216.77	1515	1207.14	1293.17	1770.61	1294.57	1402.92	1247.1	1278.1	1481.21	1429.76	1043.85	1359.29	1385.39	1453.3	1415.96	1312.49	1194.49	1420.85	1371.63	1358.11
	TIMP-1	1055.3	6711.38	10740.4	23432.8	44262.5	83026.5	160832	359993	4084.38	2648.72	6326.68	3801.53	4436.79	80296	3875.19	2427.94	2306.87	2215.94	57229.6	3989.78	2698.72	1139.4	1320.27	1303.53	1358.42	1271.49	1240.61	1269.05	1248.11	1301.75
	TNFa	227.327	663.009	1256.46	2428.83	14865.3	33112.2	84119.5	179504	801.35	429.116	604.358	366.5	584.774	701.96	624.841	530.86	430.58	466.043	343.464	451.629	257.805	295082	336414	322807	589611	466446	525473	472227	690398	548569
	TNF RI	287.494	1167.6	3062.31	10910.3	28849.3	57955.9	112365	309550	43460.6	51403.6	33294.7	29326.4	63555.8	64503.6	58333.7	60493	53087.2	44116.2	74241.2	53029.2	46468.1	214553	225319	223455	251901	251416	256357	298452	240130	254990
	TNF RII	234.64	857.461	1810.24	4386.65	10421.6	22077.2	49216	122516	4134.43	4649.7	2844.66	2780.29	6754.1	44414.9	4454.54	3773.74	3355.6	2825.53	39252.6	3380.63	2766.09	52348	57193.7	57335.1	50433.8	54711.1	54039.8	57277.7	54737.4	55667.1
	POS-Ave	47750.8	47750.8	47750.8	47750.8	47750.8	47750.8	47750.8	47750.8	47750.8	47750.8	47750.8	47750.8	47750.8	47750.8	47750.8	47750.8	47750.8	47750.8	47750.8	47750.8	47750.8	47750.8	47750.8	47750.8	47750.8	47750.8	47750.8	47750.8	47750.8	47750.8
