# Supplementary material for: Dapagliflozin alleviates renal inflammation and protects against diabetic kidney diseases, both dependent and independent of blood glucose levels
Source: Front Immunol. 2023 Nov 9;14:1205834. doi: 10.3389/fimmu.2023.1205834 (PMC10665888; doi:10.3389/fimmu.2023.1205834)
Supplement: Supplementary file 5 [file Table_4.xlsx]

## Sheet: Clinical features
Sample	Body weight (g)	Blood glucose concentration (mmol/L)	Serum creatinine (umol/L)	Serum urea nitrogen (mmol/L)	Urinary creatinine (umol/L)	Urinary albumin (g/L)	uACR
Ctrl1	24	4.6	47.9259	8.37907	2426.17	2.66715	0.00109933
Ctrl2	28	3.8	54.7346	8.97894	1830.05	2.73066	0.00149212
Ctrl3	22	3.5	49.4011	10.268	2998.73	2.73066	0.000910604
Ctrl4	20.5	2.8	49.4011	9.3044	4089.64	2.60365	0.000636646
Ctrl5	20	4.8	54.1294	9.40651	1494.65	2.09562	0.00140208
Case1	55.5	21.4	70.546	9.22144	611.294	2.09562	0.00342817
Case2	59	15.4	52.465	7.3963	523.373	1.46058	0.00279071
Case3	40.5	25.1	60.9381	12.4378	370.729	1.7781	0.00479623
Case4	36	28.9	63.132	8.90236	540.102	2.15912	0.00399762
Case5	40	27.5	65.099	8.48756	508.2	1.7146	0.00337386
Case6	56	18	69.7516	7.35801	534.752	1.90511	0.0035626
Dapa1	53.5	10.2	57.7607	12.4123	881.31	1.7146	0.00194551
Dapa2	53	10.7	52.4512	9.6873	661.205	1.52409	0.00230501
Dapa3	57.5	9.8	59.009	9.33631	692.189	2.03212	0.00293578
Dapa4	56.5	14.9	44.7107	9.31717	720.42	1.33358	0.00185111
Dapa5	56	13.3	53.2972	12.2208	623.074	1.84161	0.00295568
Sample	Blood glucose concentration (mmol/L)	Serum creatinine (umol/L)	Serum urea nitrogen (mmol/L)
Ctrl1	6.6	42.6	8.3
Ctrl2	5.8	51.6	8.4
Ctrl3	7.2	53.8	8
Ctrl4	6.1	44.2	9.1
Ctrl+Dapa1	8.6	51.4	7.3
Ctrl+Dapa2	7.1	46.2	8.2
Ctrl+Dapa3	6.4	47.8	8.9
Ctrl+Dapa4	7.5	38.1	6.9
I/R1	6.8	78.6	15.1
I/R2	6.2	71.8	15.6
I/R3	8.2	69.5	15.3
I/R4	7	77.5	16.7
I/R+Dapa1	4.7	51.8	11.6
I/R+Dapa2	4.4	62.3	12.5
I/R+Dapa3	5.2	52.7	12.6
I/R+Dapa4	4.2	53.8	13.5

## Sheet: Western blot analysis
Figure 6B
BTLA	Ctrl	Case	Dapa		ISG15	Ctrl	Case	Dapa
	0.438546	0.169555	0.357233			0.076749	0.830446	0.128671
	0.574588	0.111143	0.461354			0.199259	0.865284	0.152669
	0.533597	0.236829	0.350841			0.227873	0.84783	0.098335
	0.400658	0.258822	0.29089			0.173937	0.698083	0.165643
Figure 7C
BTLA	Ctrl	Case	Dapa		ISG15	Ctrl	Case	Dapa
	0.78567	0.757774	0.814551			0.564411	0.848073	0.724701
	0.735921	0.734417	0.907235			0.539511	0.830378	0.760886
	1.0071	0.960406	0.746867			0.650385	0.820622	0.74087
	0.957483	0.801242	0.673919			0.601511	0.878236	0.76084
Figure 8C
CSF2RB	Ctrl	Case	Dapa		BTLA	Ctrl	Case	Dapa		ISG15	Ctrl	Case	Dapa
	0.327919	0.755444	0.359732			0.544531	0.963026	0.578554			0.924836	1.04139	0.838065
	0.374607	0.806553	0.383319			0.588996	1.0474	0.730395			0.923739	1.03837	0.972105
	0.339604	0.794677	0.353041			0.412241	0.984171	0.70583			0.914836	1.11525	0.838012
	0.378019	0.851781	0.392689			0.618392	1.10827	0.843136			0.911469	1.10907	1.02368
Figure 9E
BTLA	Ctrl	Ctrl+Dapa	I/R	I/R+Dapa		ISG15	Ctrl	Ctrl+Dapa	I/R	I/R+Dapa
	0.978162	1.22149	0.650348	0.846196			0.882734	0.541171	2.2474	1.05599
	0.893363	1.67227	0.612479	0.761076			0.979122	0.683877	1.3919	1.11141
	1.24148	1.51746	0.417253	1.04978			1.13802	0.678581	1.95467	0.766172
	1.01618	1.30569	0.566972	0.878818			1.01498	0.724586	1.81119	0.838236

## Sheet: QPCR analysis
Figure 7A
Btla	Ctrl	Case	Dapa		Isg15	Ctrl	Case	Dapa
	0.793701	0.955945	0.973779			1.02101	1.29472	1.13027
	1.07549	1.17691	0.918064			0.963707	1.36289	1.1487
	1.22264	1.01396	1.11085			0.991929	1.46071	1.26283
	1.02101	0.833161	0.943874			1.12117	1.26576	1.15402
Figure 8A
Csf2rb	Ctrl	Case	Dapa		Btla	Ctrl	Case	Dapa		Isg15	Ctrl	Case	Dapa
	1.07425	2.69758	1.71713			1.31494	2.95536	1.61328			1.27751	3.09156	1.45062
	0.93088	2.16345	1.8489			0.760489	2.59069	1.94531			0.782773	4.357	1.1487
	0.844791	1.94981	1.58374			0.915416	1.95884	1.87254			0.891929	4.96456	2.92479
	1.18372	2.06575	1.6358			1.0924	2.50163	1.81038			1.12117	4.86239	2.07053
Figure 8G
Tnfa	Ctrl	Case	Dapa		Il1b	Ctrl	Case	Dapa		iNos	Ctrl	Case	Dapa		Il10	Ctrl	Case	Dapa		Tgfb	Ctrl	Case	Dapa
	1.0558	1.33022	1.11342			1.17284	3.45815	1.71119			0.911722	2.89454	1.71317			1.12246	3.39482	2.01391			0.942785	1.53156	1.33947
	0.947151	1.89868	1.13288			0.852635	4.3139	2.87454			1.09682	2.53151	1.39474			0.890899	5.14558	1.00097			1.06069	1.65481	1.03049
	0.911722	1.33288	0.915945			0.96929	4.68563	3.10588			0.939523	2.2974	1.30134			0.965936	2.69447	1.63728			0.825496	1.86391	1.1355
	1.09682	1.11471	1.02337			1.03168	3.57945	1.5798			1.06437	1.65099	0.650671			1.03527	2.66968	1.31425			1.21139	1.51922	1.36131
Supplemental Figure 2A
Ctrl	siRNA
1.04156	0.170755
0.91304	0.184284
1.03796	0.200267
1.01308	0.185565
Supplemental Figure 2C
Ctrl	siRNA
0.965936	0.15283
0.90125	0.157127
1.07923	0.169575
1.06437	0.160428

## Sheet: QAM-INF-1 array
	Raw_Data	0	1	4	12	37	111	333	1000	Mouse Ctrl1	Mouse Ctrl2	Mouse Ctrl3	Mouse Ctrl4	Mouse Case1	Mouse Case2	Mouse Case3	Mouse Case4	Mouse Case5	Mouse Dapa1	Mouse Dapa2	Mouse Dapa3	Mouse Dapa4	RAW Ctrl1	RAW Ctrl2	RAW Ctrl3	RAW Case1	RAW Case2	RAW Case3	RAW Dapa1	RAW Dapa2	RAW Dapa3
	POS1	46332	47920	48897	45943	46096	49039.5	46477	49562	45642	44373	47841	41706.5	45930	44862	45440	46128	48192	48152	47031.5	46779	45859	49851	49500	48667	48108.5	48912.5	49154	50895	50128	48887
	POS1	45532.8	45464	49502	43539	45051.5	49479	48557	48830	45146	44988.5	45737	45224	46781	42981	46505	47152	46107	47156	47957	45508	43388	50827	48797	50484	46928	50840	49000	46960	51654	47800
	POS1	45807.5	44242.5	48126	43496	46950.5	51108.5	46828	48888.5	42583.5	44035	45316	45396	43638	48194	44506	45293	47911.5	46251	45927	43668	46258	48516	47378	49871	50783	51997	49583	50200	49721	48156
	POS1	48435	47212	48252	45820	48288.5	48927.5	48756	48085.5	43803	44830	45129	44479	43950	45398.5	47621	46251	48311	45281	47011	46847	45182	50705	48158	50973	46966	47284	49444	51652	49446.5	50574
	POS2	15241.5	16528	15882	15002.5	15675	15743.5	16484.5	17754.5	16354	16254	15388	15284	15242	16482	15910	16359	16695	17485	16482	16584	15823	16733	15838	15096	15222	15268	16724.5	16811.5	15148	15238
	POS2	15779.5	16354	16708	15521	16991	16213.8	17440	16524	16259	15482	15953	16594	16548	15592	15238	17452	16235	16592	16592	16248	15842	17953	15268	15021	15030	15248	15373.5	17532	15664	16631
	POS2	15953	16294	16849	15765.5	15776	16411	16522.5	15638	15268	15245	16002.5	16472	16224	15482	16649	16258	16548	16482	16592	16077	16359	16542	15482	15591.5	15699	15909	16036	17346.5	16206	17155
	POS2	15426	15482	16451	15249	15426	15482	17562	16421	15482	16847	15264	15892	16850	16360	17527.5	16354	17276	16412	17277	15482	16068.5	15263	17412	16548	17266	16584	16523	15482	16253	16548
	BLC	125	188	351	648	1254	2571.5	8722	24353.5	316.5	481.5	466	448	609	496	489	489	418	384	493	287	118.5	1000	602	692	626	580.5	665	1146	490	590
	BLC	149	194	364	684	1146	2357.5	8949	23465.5	296	484	316	421	648	559.5	399	451	559.5	381	536	254	110	1133	601	716.5	714.5	596	589	1068.5	584	591
	BLC	116	186	322	659	1259	2328.75	11559.5	23508	215	423	451	462	783	496	359.5	493	562	421	542	295	124	1275	625	611	692	621	688.5	1106	593	591
	BLC	118	187	319	624	1136	2281	10579	23539	302	404.5	304.5	467	803.5	562	470	572	572.5	354	597	284	126	1246	663	822	757	700	707	1150	437	581
	CD30L	265	845	1856	4625	8452	30265	80883	145265	706.5	453	351	615	518	451	679	417	384	225	272.5	369	194	703	557	572	458	500	306	465	311	575
	CD30L	254	945	1842	4851	8596	30248	78548	148592	841	424	301.5	576	475	386.5	716	448	384.5	216.5	315	306	206	590.5	561	505.5	488	674	404	451	412	449
	CD30L	251	993	1879	4385	8874	30265	79355	148562	969	487	383	707	655	343	625	499	373	209	294	386	182.5	613.5	561	516	515	676	302	303	401.5	569
	CD30L	257	987	1823	4479	8492	30184	89217.5	148592	856	462	375	619	562	488	667	474	390.5	236	324	384	216	649	490	448.5	522	585	463	464	313	504
	Eotaxin	235	585	1382	2548	10259	25481	82707	178492	290	315	429	222	474	1562	673	607.5	601	251	919.5	584	254	573.5	315	411	301	404	311	511	305	298.5
	Eotaxin	238	584.5	1283	2568	11482	25968	86896	168495	298	311	443	254	498	1417	726	583	558	205	891.5	626	318	475	408.5	414	301.5	399	298	540.5	275	310
	Eotaxin	240	659	1183	2557	12562	25784	82216	174856	293	370	417	309	548.5	1451	679	581	584	206	879	589.5	293	442	394	415	397	403.5	299.5	505	316	295
	Eotaxin	244	692.5	1089	2536	12384	25491	79958	178452	297	299	462	204	411	1349	683.5	604	565	234	891	599	316	593	312.5	451	298	310	291.5	503	348	311
	Eotaxin-2	351	795	1000	2511	5846	14970	44031	124856	410	602	518	515	520	790	462	517	519	436	501	499	295	931	701	687.5	781	891	781	1050.5	600	715
	Eotaxin-2	396	801	1126	2268	5692	15051.5	45180	125483	522	594.5	493	407.5	556	703	478	493	548	310	597.5	496	339	919	644.5	697	806	804.5	701	1248	715	702
	Eotaxin-2	384	720	1248	2215	5518	13395	44336	125961	485	581	476	568	599.5	846	490.5	575	503	377	594	479	307	968	601	695	703	886	725	1380	600	678
	Eotaxin-2	356	784	1149	2218	5234	14065.5	48497	124536	451	569	485	557	584	703	407	478	569	451	601.5	462	325	851	751	591	715	815	796	1267	659	640
	Fas L	215	487	678	1845	4512	8412.5	20093	51482	388	254	558	602.5	229	463	248	324	203	348	199.5	265	94	508.5	412	401	288	414	202	587	407	414.5
	Fas L	226	487	669	1784	4526	8551.5	22399	62956	384	259	568	528	309	481	208	301	211	339	216	248	89	681	386	473	513	404	308	591.5	408	327
	Fas L	215	495	683	1726	4485	9102	20479.5	65842	387	256	618	523	213	462	231	362	203	328	248	195	93.5	576	483	422	385	412	299	680	305	400
	Fas L	225	454	707	1842	4726	9579	25094	65128	380	258	555.5	490.5	280	451	207	278	251	300.5	261	204	87.5	588	479.5	411	422.5	507	291	392	316	400
	G-CSF	285	2332.5	6529	13551	29605	119046	193090	384951	454	388.5	320.5	350	568	9154	495	449	304	193	5584	284	202.5	168310	129076	112278	136038	114128	136784	136292	111441	140664
	G-CSF	288	1911	5418	13740	39398	104673	180536	389246	462	315	345	410	510	10509	504	399.5	326	186.5	5003.5	220	187	166814	126116	114048	128842	120635	125949	133335	135411	136550
	G-CSF	265	2548	5628	12596	31835	113983	169974	375849	514	307.5	318	369	502	9843	403	408	348	194	5453	281	215	172266	113553	112681	119235	126078	117014	148748	138782	138099
	G-CSF	256	2145	5368	11430	32637	95724.5	161998	387956	406	326	351	416	491	10285	541	451	302	190	5283	291.5	248	174732	119562	117188	115280	126143	118091	155244	133852	126380
	GM-CSF	652	795	1173	4152	11452	32659	89564	224519	1030	1098	1322.5	975	1006	774	1025	784	791	889	779.5	885	698.5	2014	1134	1103	1225.5	1588.5	1188	2112	1401	1559
	GM-CSF	548	785	1266	4026	10265	33688.2	97657.5	215489	1184.5	1074.5	1122	997	1194	891	1023	745	800	815	797	806	583	2094	1080	1199	1397	1526	1341	3028	1440	1548
	GM-CSF	561	755	1318	4187	10248	32154	88065	224856	1171	1118	1294	1173.5	1284	878	1110.5	772	886	802.5	886	767	541	2015	1102	1272	1308	1503	1292	2387	1537	1577
	GM-CSF	552	715	1410	4023	10246	31625	96097	215468	1118	1093.5	1146	1094	1296	895	1003	896	775	718	885	845	633	2136	1166	1312	1574.5	1603	1392	3512	1542	1526
	ICAM-1	1358	1689	2098	3548	7516	16510	35175	84658	50405	51248	51303	48512	53209	61066	67554	52029.5	46158	39519.5	60130	45122.5	47234	5148	2352	2653	3418	2901	3826	7915	3812	4468
	ICAM-1	1292.75	1749	2207	3562	7749	17227.8	33766	94865	51248	49228.5	51486	46890	53654	58922	64701	51058.5	46671.5	39451	61488	44525.5	45740	4956	2286	2641	3630	2398	3892	7956	3318	4152
	ICAM-1	1401.5	1676.5	2254	3418	7526	17162.5	38086.5	99856	52368	51102	51034	48218.5	55409	58462	63929	51022	45087	39317	57711	44960	46439.5	5024	2629	2643	3383	3395	4861.5	8451	3555	4093
	ICAM-1	1302.5	1389	2315	3426	7584	16295	39327	98524	50412	50974.5	51246	49187	56953	55544	66015	52489	47234	40605.5	57427	45128	48663.5	5083	2548	2548	3264	3145	3451	8773	3546	4518
	IFNg	451	548	751	1792.5	4512	14265	34856	124856	1048	870	1089	1337.5	1024	883	752	621	620	687	615.5	595.5	586	1213	845	1096	1062	1078	1048	1482	983	1148
	IFNg	426	551	752	1688	4418	14529	35268	123594	1023	783.5	1347	1248	1010	743	822	616	616	606	490	595	693	1398	891	1000.5	1073	1245	1138	1399	985	1106
	IFNg	428	552	776	1786	4259	15492	34519	121846	1065.5	809.5	1041	1326	1149	771	910	596	605.5	588	522	602	694	1292.5	889	1025	1080	1039	1028	1479	1059.5	1099
	IFNg	415	514	789	1563.5	4157	14823	35481	124856	1029	899	1112	1249	1180	806	812	595	709	605	668	692.5	685	1235	965	1101	1137.5	1286.5	1102	1530.5	1111	1108.5
	IL-1a	1060.25	1845	3548	9456	10682	53868.2	128276	278465	4634	4024.5	2312	4883	3096	75126	2669.5	3265	1673	2267	13179	1918	2415	1106	1182	1219	1420	1348	1175	1523	1267	1326
	IL-1a	1121.5	1849	3548	9124	11230.5	51911.5	110693	268451	4437	4224	2870	5721.5	3201	70578	2769.5	3371.5	1654	2025	12434.5	2034	2451	1050.5	1214.5	1235	1402.5	1327	1104	1548	1471	1399
	IL-1a	1012	1876	3846	9267	12023.5	58956.5	109600	264841	4454.5	3537	3015	4516	3047.5	77400	2812.5	3157.5	1580	2226	11533	1886	2078.5	1025	1267	1317	1331	1359.5	1154	1595	1448	1341.5
	IL-1a	1026	1826	3648	9485	15227	71584.2	128186	271484	4512	3452	3152	4518	3267	73821.5	2845	3099	1648	2074	13265	1856	2972	1138	1101	1316.5	1354	1349	1199	1525	1428	1324
	IL-1b	365	893	1266	3013	7845	18750	35024	95644	481	401.5	562	586.5	374.5	1181	485	462	420	209	381	462	234	792.5	691	783	654	692	606	882.5	706	720
	IL-1b	364	893	1260	3047	6845	19415.8	33701	98625	575	398	535.5	414	422	1200	498	483	501	286.5	389	466	229	616	625	694	612	801	701	709	666	730
	IL-1b	359	905	1270	3334	6548	19983	34864	99148	482	409	562	451	389.5	1332	493	414	493	238	451	503.5	200.5	708	696	595	694.5	616	699	784	606	758
	IL-1b	351	886	1583	3025	6591	21971.2	40917	98548	471	400.5	490	562	406	1468	472.5	451	476.5	251	409	483	215	767	659	617	796	706	871	714	615	608.5
	IL-2	458	594	1079	1895	4512	8958.25	31734	66892	1050	964	1326	1348	878.5	767	878	685	702.5	659	584	707	546	1287	785	808	901	862	890	1086	916	845
	IL-2	485	587	976	1845	4259	8052	34498	65766	973	989	1248	1221	876.5	681.5	782	577	712	621	536.5	706	576.5	1109	684	808.5	990.5	885	888	1246	805	881
	IL-2	487	589	985	1865	4158	8636.25	36151	60215	1015	985	1293	1248	979	684	782	658	721.5	600	579	682	600	1250.5	688	804	897	878.5	781	1214	789	808
	IL-2	485	594	986	1846	4264	8495	35461	60154	1146	926	1471	1387.5	891	780	845	893	795	786.5	523	761	658	1234	772	774	956	989	999	1547	845	973
	IL-3	451	1259	1877	6845	15489	31037.5	75159	184616	797	695.5	864	684	804	581	780	684	599.5	477	477.5	500	499	1113	708	698.5	909	880	878.5	1256	801	879
	IL-3	449	1248	1708	5684	14856	31422.2	70290	184516	850.5	707	802	769	871	597	784	704	590.5	537.5	605	467	387	1314	604.5	815	1002	890	876	1398	809.5	919
	IL-3	445	1326	1718	5214	14528	31549	81938	178495	804	704	764.5	691	891	604.5	805	795	558	500	564.5	578	392	1300	703	785.5	991	969	987.5	1344	920	880
	IL-3	441	1248	2096.5	5526	15237	36461	86925	184526	994	745	851	799	997	562	885	686	515	498	521	667	416.5	1754	897.5	845	1081	985	845	1324	851	856
	IL-4	684	1025	1548	3549	10659	20087	49387.5	124856	2148	1807	2451	2654	1589	1278	1584	1224	1335	1003	1360	1083	1080	1827.5	1677	1604	1825	1693	1924	2400	1892	1792
	IL-4	748	1146	1526	3516	10248	22096	51691	124851	2184.5	1825	2348	2209	1626.5	1276	1784	1348	1381	1082	1295.5	1123	1169	1752.5	1494	1659	1750	1691	1892	2185.5	1782	1979
	IL-4	784	1028	1549	3554	10485	18746.5	50225	124451	2036	1846	2352.5	2620	1786	1204	1683	1285	1358	1175	1510	1406	1184	1818	1507	1508	1696	1807.5	1878.5	2495	1687	1849.5
	IL-4	749	1027	1523	3462	10265	25653	57914.5	124895	1999	1806.5	2484	2549	1648	1248	1679	1248	1348	1466	1434.5	1516	1373	1845	1584	1614	1684	1659	1863	2516	1845	1854
	IL-5	743.75	848	1103	2548	6845	17107.8	36500.5	89564	1290	1296	1606	1452	1292.5	880	1149	701	813.5	784.5	669	892	709	1540	877	968	1178	1088	1097	1602	1058	1087
	IL-5	724	789	1111	2615	6651	17907	33049	94518	1210	1221	1701	1493	1196	912	1235	701	985	781	788	1087	874	1706	789	915	1083.5	1193.5	1289.5	1682	1108	1103
	IL-5	735.25	869.5	1089	2549	6625	15743	32692	92484	1295	1201	1588	1398	1287	1071.5	1208	823	980	770	682	897	963.5	1991	892	962	1137	1415.5	1292.5	1590	1201	1221.5
	IL-5	728.25	1012	1166	2513	6523	15269	32548	96258	1359	1279	1571	1465	1311	979	1084	791	980.5	951.5	782	928	907.5	1784	902	980	1300	1206	1309	1754	1191	1272
	IL-6	784	1024	1423	2154	4582	13461.5	35846	85492	1160	1090.5	1394	1202	1374	13602	1111	794	796	1026	1033.5	649	801	3604	5698	5238	13697	14785	11055.5	25491	28458.5	21901
	IL-6	779	1094	1473	2315	5126	13379.5	36244	87451	1176.5	1089	1424.5	1087	1503.5	13204	1141	806.5	785	1030	1238	682	769.5	3826.5	4473	5136	13293	15658	10954.5	24328	30279	25481
	IL-6	785	1071	1543	2249	4518	13111.2	42210.5	86512	1106	1292	1461	1220.5	1551.5	13170	1105	816	885.5	1128	1248	798	805	4481.5	4093.5	5218	14439	16845	12853	25015	30002	27149.5
	IL-6	791	1164	1645	2215	4527	14023.2	36644	84955	1126	1254	1452	1494	1524	13584	1454	990	845	1066	1223	684	845	4877	6074	5434	14568	15694	12485	25246	31452	26148
	IL-7	184	727.5	1377	2154	4518	10916.8	27256	65948	213	237	248	242	224	201.5	121.5	200	216	216	209	188	104.5	407.5	405	423	300	316	296	384	249	208
	IL-7	188	704	1502	2136	4526	11342	28864	67845	197	218	241	251	197	191	103	198	184	224	221	198	106	426	302	414	311	303	207	490	204	265
	IL-7	182	671	1512.5	2451	4597	11804.2	29392	68154	194.5	198	254	202	187	203	125	217	209	205.5	235	197	108	402.5	295.5	462	297	309	293	356	206.5	284
	IL-7	183	679	1534.5	2149	4517	12847.5	29309	65942	224	225	261	238	218	191	103	228	202	216	202	198	102	418	312	315	325	295.5	301	399	216	298
	IL-10	189	254	451	1026	3845	8451	24518	89452	1546	1398	1719.5	1733	1385.5	1222	1233	1051	1170	1069.5	1011	1193	1097.5	1788	1109	1191.5	1300	1205	1391	1845	1573.5	1415.5
	IL-10	188	251	462	1024	3856	7956	24625	87451	1648	1285	1711	1687	1301	1104	1184	930	1105.5	991.5	1024	1000	1087	1733	1097	1089	1312	1243	1406	1856	1286.5	1684
	IL-10	185	256	485	1049	3826	7485	24815	85964	1594	1337	1846	1524.5	1400	1093.5	1190.5	985.5	1143.5	996	1085	990	1090	1752	1011.5	1169	1372	1355.5	1381	1710.5	1287	1645
	IL-10	184	258	425	1023	3851	7845	24623	89452	1700	1325	1913	1649	1564.5	1276.5	1399	1188	1267.5	1092	1025	1212.5	1026	1845	1184	1256	1359	1458	1459	1999	1459	1495
	IL-12p70	1016.75	1553	2301	5624	12485	35159.8	82391	145928	1636	1573	1812	1795	1659	1182	1248.5	1019	1172	1224	1022.5	1078	1243	2025	1248	1218.5	1487	1385	1549	1929	1301	1273.5
	IL-12p70	1037.5	1376.5	2309	5584	12358	35283.8	81612	150113	1611.5	1595.5	1833	1665	1653.5	1065	1602	1002.5	1186	1197	1002	1098	1221	1990	1017	1294	1659	1360	1706	1645.5	1208.5	1384
	IL-12p70	1102.25	1257	2174	5519	12485	34051	82549	147439	1635.5	1482.5	1923	1686	1606	1276	1281.5	1175	1250	1373	972.5	1191	1181	1944	1359	1274.5	1500	1397	1525	1877	1246	1357
	IL-12p70	1033.5	1469	2368.5	5236	12149	32894.5	83546	153953	1700	1513.5	1903	1814	1725	1302	1467	1103	1083	1314.5	1184	1319.5	1242	2091	1302	1425	1714	1472	1550	1845	1468	1408.5
	IL-13	301	1078	2154	4516	9983	38626.5	61766.5	154926	326	522	584	284	383	473	512	399	548	382	490	482	248	780	771	584	756	680	635	716	596	856
	IL-13	315	1026	2015	4482	8556	37364	66802.5	154826	316	485	514	268	310	505	503	498.5	510	384	570	395	222	714.5	697	575	702.5	699	789	685	629	718
	IL-13	306	1015	2013	4324	8931.5	37229.2	69474	155849	307	449	576	297	353	486.5	468	403	474	395	510	395	256	735	675	682.5	681	496	791	803	500	698
	IL-13	305	1004.5	2049	4214	10278	44225.5	67839.5	154956	349	468	562	295.5	390.5	409	562	451	556	391.5	445	306.5	211	754	506	614	596	494	845	689	569	784
	IL-15	415	784	1452	3214	6845	12485	25481	78451	514	552	552	485	717	501.5	594	475.5	491.5	310	642	389	383	745	610.5	620	585	601	704	780	514.5	496
	IL-15	402	756	1425	3264	6514	12464	26485	78451	548	568	530.5	480	502	484	659	392.5	498.5	451	569	425.5	405	682	594	608.5	682	621.5	614	772	405	489
	IL-15	418	751	1452	3284	6251	12491	25491	79482	563	688	549	548	654.5	486.5	757	494.5	544	410	510	495	397	788	622	626	605	616	702	779.5	518	599
	IL-15	407	715	1489	3215	6548	12546	25949	78451	460	500.5	565	572	659	538	608	462	699	408	610	451	386	684	568	705	702.5	611.5	684.5	749	323	603.5
	IL-17	651	1064.5	2359	5846	12485	28633	94799	198564	1169	1188	1378	1190.5	1200	1931.5	1248	753	722.5	708	1349	775	668	1968	816	987	1231	1204	1507	1499	1093	1111.5
	IL-17	684	1003	2415	5154	15426	36822.5	88524	190195	1196	1102	1256	1301	1070	1768	1104	807	708.5	775	1282	694	702	1918.5	803	992.5	1196	1200	1212.5	1568	1113.5	1200
	IL-17	695	1152	2348	5879	13494	33781.2	85130	200032	1189	1178.5	1578.5	1195	1248	1757.5	1085	813.5	809	895	1397	784	690	1855	893	996	1179.5	1318	1548	1535	1095	1202
	IL-17	627	1229	2419	5684	13349	42824.5	89451	221427	1126	1124	1325	1367.5	1491	1845	1342	845	874	993	1569	784	648	1946	845	956	1495	1631	1507.5	1546	1422	1585
	IL-21	1849	2546	3677	7546	16227.5	27682	54861	114856	2371.5	2268	2550	2533	2635	2458	3033	2601.5	2097	2436	2495	2274	1939	3170	2289	2996	2845	2575	2343	3100	2248	3024
	IL-21	1865	2589	4560	7545	16790	29195.5	55849	104856	2421	2618	2854.5	2482	2572	2558.5	3235	2685	2851.5	2635	2845	2319.5	2036	3648.5	2281	2941	2616	3075	2451	3112	2145	3159
	IL-21	1891	2489	4784	7484	13765.5	29118.5	56849	112485	2334	2593	3040	3190	2557	2739.5	2886.5	2763	2711	2862	2772	2446	2045	3582	2379	3249	2978	3707	2931	3492	2352	3060
	IL-21	1845	2461	3264	7546	15426	31866	52189	102949	3124	2920	3479	2922	2964	2831	3575	2757	2876	2804	2407.5	2733	2226	3722	2570	3203	2732	3277.5	3158.5	3541	2359	3238
	KC	246	1026	2254	5624	11485	23156	57312	145966	298	200	385	200	685	11688	485.5	338.5	307.5	199	1794	406	212	448	484	489	496	516	515	593	406	512
	KC	284	985	2359	4851	10265	24563.2	62732	151246	301	276	385.5	268	602	11765	505	395	291	216	1636.5	564.5	284	507.5	526	408	507	515	534	608	400	612.5
	KC	259	999	2154	4815	12485	26877	61891.5	154264	315	348	369.5	196	710.5	12761	513.5	398	461.5	214	1888	496	256	410	482	522.5	490	602	586	596	452	599
	KC	245	956	2561	4516	11495	32384.2	65948	148564	349	306.5	365	215	822	14850	490	298	478.5	208	1685	564	288	398	507.5	488	433.5	507	511	490	390	501.5
	Leptin	195	1546	3265	7846	15489	32548	64851	145268	394	203	292.5	381	8679.5	3988.5	6929	15303	6197	3197.5	4585	14038	7107.5	269.5	216	201	205	198	214	189	103	227
	Leptin	185.5	1564	3316	6513	15462	33154	65984	135486	300	197	354	385	8618	4244.5	6679	13444	5907	3494.5	4279	15492	7293	294.5	203	205	213	206	209	194.5	114.5	214
	Leptin	191	1346	3215	6549	14516	31548	62548	148596	293	214	405	304	7032	4433.5	6980.5	13386	6242	3511	4815	14820	7527.5	272	203	218	200	192	215	209.5	108	215
	Leptin	191.5	1349	3249	6218	14464	31468	62548	145267	314	254	384	233	9998	4969	7084.5	11682	7586	3887.5	4659	16764.5	8376	289	215	254	216	199.5	223	193.5	101.5	198
	LIX	845	2548	5684	12548	25959	62893	125489	384516	1370	1708	1725	1840	986	6653	1156.5	1049	1705	1415	4512	1365	1343	758.5	1125.5	1378	885	1078	1041	901	966	1359
	LIX	888	2561	5565	12654	27183	57186.2	154895	384655	1398	1437.5	1604	1974	1147.5	6725	1503	1189	1523	1377	4598	1556	1457	784	1161	1228	928	1088.5	874	894	1022.5	1386
	LIX	845	2546	5584	12468	21331.5	65237.5	154862	384516	1422.5	2379.5	1617.5	1878	1227	6287	1265.5	1105.5	1653.5	1370	4380.5	1434	1407	771	1159	1248	739	1026	964.5	821.5	1067	1214.5
	LIX	816	2885	5165	12356	29994.5	62554	154846	389451	1321	2263	1659	1922	1083	5391.5	1110	713	1658	1326	4372.5	1359	1485	678.5	1248	1326	845	1024	895	856	1024	1248
	MCP-1	156	255	564	1494	4518	8101.75	25657	98454	458	579	492	533.5	603	1312	700	607	590	388	711	499	455	5816	1326	1542	7956	8094.5	7148	9654	12485	8052
	MCP-1	154	254	555	1545	4265	8841.75	25486	99648	482	562	485	465	690	1383.5	700	505	580	393	795	499	413	4812.5	1372	1659	6769	8185	7052.5	8205	11464	9727
	MCP-1	155	259	566	1548	4215	9546	25164	98451	582	587	494.5	485	684	1358	706	582	585	384	874.5	593	462	6396	1552	1584.5	8588	8475	7105	9407.5	11592.5	9436
	MCP-1	156	268	516	1534	4215	9468	25654	97856	497.5	610.5	532	407	682.5	1669	778	697.5	613.5	392	865	690	476	5846	1486	1673	8456	8562	8824	11243	11596	11022
	MCP-5	356	608	1148	2451	4516	10832	38523.5	63662	374	400	391	348	555	2359	565	494	425	297	2197	397.5	329	1088	1009	914.5	15811	20279.5	12348	17719.5	25837	21548
	MCP-5	354	696	1146	2354	5546	11130.2	34460	57132	405	480	378.5	384	570	2481	494	492	391	293.5	2191.5	403	305	998	1013	910.5	15132.5	20611	12485	19632	23677.5	20867
	MCP-5	355	702.5	1154	2518	4518	11566	32193	60509	510.5	384	479	399	517	2379	403	507.5	396	282	2019.5	538	290.5	942	997.5	956	15489	20781	11758	19333	26595	20535
	MCP-5	315	758	1146	2346	4588	13862	32305.5	58580	461.5	419	451	359	484	2437	398	484	297	223	2148	309.5	358	840	910	980	16399	22139.5	13171	18452	23583	21135
	MCSF	767	1018	2238.5	4526	8659	17793.2	41477	110245	2159	2562	904	2953.5	1956	2619	976	843.5	694	1784	2252	990	1359	1083	1047	1097.5	983	1087.5	803	1190.5	996	1098.5
	MCSF	756	1274	2579	3516	9454	18452	39728.5	102488	2265	2485	795	2792	1717	2845	1078	712	694	1863	2245	1164	1188.5	1070	1132.5	1248	946	968	782	1026	962	1148
	MCSF	784	1096	2340	3549	8513	17439	45200.5	102549	2248	2648	851	2846	1945	2974.5	1113	764	681	1747	2315	1002	1577	1165	1110	1058	1096.5	899	823	1062	989	1094
	MCSF	794	1026	1954	3512	8456	18456	49812.5	102448	2036	2547.5	956	2259.5	2086	2540	922	845	695	1895	1854	1026	1485	1033.5	1265.5	1291.5	888	889	844.5	1191	1127	1026
	MIG	156	1214	2548	6584	12564	25461	54681	102658	462	280.5	368.5	396	531	2301.5	383	348	156	285	1495	184	124	318	215	251	236	205	215	207.5	102	218
	MIG	154	1124	2246	5465	12158	25461	45688	102456	365	290	478	266	669	2222.5	408	354	184	284	1317	184	135	336	228	230	210	187	205.5	206	105	225
	MIG	191.5	1154	2354	5548	11246	25491	45651	102486	407	313	400	304	703	2256	460	354	188	288	1323	188	113	348	211	219	225	182	194	195	102	202.5
	MIG	154	1254	2154	5134	11246	25484	45135	112354	451	254	416	345	808	2675	400	326	186	297	1452	182	129	359	236	249	199.5	199	225	185	105	207
	MIP-1a	302	1568	3546	10254	34516	69763	145164	384516	1516	1584	1303	1689	1548	4340	1493	1077	600	611	1603	617	1005	168452	194516	189751	195624	154826	165842	238502	267036	279121
	MIP-1a	310.75	1548	3548	10265	33468	60771.8	145132	384681	1599	1666.5	1258	1664	1514	3975	1371	973	503	596	1789.5	659	1016.5	178285	194252	184526	197097	153103	166749	238450	231896	233235
	MIP-1a	333.75	1523	3541	10354	32165	68210	154622	384654	1526	1678	1094.5	1756.5	1568	3778.5	1359	981	580	569	1698	696	1026	168707	186594	182746	184526	148662	176373	233197	251493	227917
	MIP-1a	316	1525	3598	10268	32165	66539	145684	384519	1548	1659	1326	1845	1512	3821	1248	807.5	574	656	1692	569	1028	167910	186023	195624	186875	152120	166452	222398	251348	236519
	MIP-1g	526	1216	2546	5846	15462	30799	62486	184556	38415	44404	31934	23022	31971	73059	55915	51375	44741	31482	63355	48757	40311	109509	111331	96959.5	124110	104726	106965	110418	114638	111096
	MIP-1g	548	1246	2546	5984	14513	30990.5	60865.5	184652	32566	46891	28912	25835.5	30502	73097	54108	51025	45567	32658	67509	48503	39838	101093	102679	98919	112040	102370	99658	101086	108003	117672
	MIP-1g	521	1146	2235	5462	14562	30282.2	65334	188945	34158	47834	29703	25859	39878	73563	52935	50388	44116	30761	66121	48429	41083	107075	102447	89018	105609	98740.5	96622.5	106592	102833	115632
	MIP-1g	513	1148	2415	5613	14649	32201	63244.5	184621	35848	45483	32011.5	25224	40581	76587	51764	51723	49066	32568	68451	46665.5	37380	105714	112358	102170	109212	97263	91054	102485	108967	112549
	PF4	546	754	1426	3360	8564	18013.5	45315	134589	1281	4560	1285	1177	1101	1248	17337	37581	8185	1629.5	917	11815	895	959.5	803.5	802.5	1279	1146	1013	1422	1497.5	1659
	PF4	555	887	1325	3432	9564	17745.8	44271	134596	1246	4373	1271	1216	1131	1086	17414	37643.5	8692	1523	891	12165.5	882.5	1070	810	915	1104	1161	1326	1488	1502	1702
	PF4	512	765	1326	3573	9994	18654	44526	134898	1259	4239	1209	1301.5	1144.5	1130.5	16301	39803.5	8452	1753.5	1117.5	11888	926	1036	898	927	1099	1388	1321.5	1677.5	1425	1572
	PF4	550.5	994	1328	4403	9846	19042.5	48719	132654	1184	4357	1146	1248	1126	1126	16319	38438	9198	1539	921.5	13471	722	1025	807	813	1116	1170.5	1212	1580	1426.5	1584
	RANTES	485	2254	5481	11594	19600.5	68451	124865	245168	947.5	1146	920	630	402	16864.5	617	428	558	574	8956	506	515	158880	141270	139910	173191	159677	172508	178823	186690	190419
	RANTES	485	2354	4516	10325	20003.2	56494	124689	254976	1008	1254	971	684.5	377	15049	624.5	402.5	568	603.5	9563	519	564	151640	132361	140713	158832	154471	161358	169648	187548	197897
	RANTES	488	2154	4516	10354	21592.5	55461	124684	254879	995	1253	879	655	481	17989	656	400	564	656	9077	629	599	152890	155154	154826	158298	150408	158386	172638	181550	190655
	RANTES	499	2165	4489	11468	26686	55498	114856	254684	920	1348	856	659	484	15687	623	451	532	695	12338	648	541	154826	145289	156846	166310	156494	152850	167206	179146	198562
	TARC	284	845	1846	4546	13468	28451	78632	184516	451	356	307	136	611	764	587	481	451	286	860	620	274	785	589.5	593.5	684	603	520	699	658	506
	TARC	256	886	1654	4449	13249	28654	75509	184612	379	303	321	166	501.5	695.5	502	573	404	289	792	685	265	704.5	590	702	565	577	493	588.5	591	643.5
	TARC	255	580	1648	4546	13546	28462	74991.5	184561	417.5	298	348	162	486	581	522	507	481	278	811	502	289	851	599.5	516	609.5	702	502	684	490	788
	TARC	259	568	1625	4564	13246	28464	79036.5	184527	386	297.5	359	126.5	518	572.5	399	519	572.5	284	906	692	289	885	583	615	562	719	408	699	475	584
	TCA-3	562	994	1548	4551	12485	45749.2	67660	184562	1845	1122	1548	1205	1200	1678	1475	1384	1106	1292	1368	1348	907.5	1382	1249	1345.5	1326	1204	1211	1302.5	1298	1376
	TCA-3	554	1046	1546	4567	12646	47204	67002	184684	1569	1180.5	1543.5	1261	1207	1700	1239	1399	1221	1248	1380	1359	1004	1398	1301	1383	1238.5	1215	1067	1393	1301	1373
	TCA-3	588	1034	1548	4565	12486	40383.8	62687	184532	1503	1148	1459	1079	1418	1983	1281	1471.5	1200.5	1268	1537	1265	918	1257	1325	1311	1348	1224	1188	1492	1327	1298
	TCA-3	523	1084	1594	4587	12464	44360.5	62586	184652	1705	1480.5	1625	1344.5	1489	1882	1398	1652	1389	1191.5	1524	1451	1098	1440	1518	1632	1551	1496	1248	1564	1482	1326
	TIMP-1	1025	6578	10245	21708.5	45454	87151.8	165846	358462	4067	2418	7395	3821	4649	82948	3823	2247	2131	2090	53564.5	3327	2616	1132	1427	1403.5	1390	1179	1272	1183	1169	1248
	TIMP-1	1026	6181	11249	22350	41934.5	80094.5	165485	354462	4256	2637	6881	4172.5	4480	80633	3966	2659	2258	2359	56415	3625	2437	1180	1228	1289	1197	1237.5	1172	1300	1174	1275
	TIMP-1	1028	6684	12164	20668	38784.5	82629	165792	384653	3730.5	2828	5884	3919.5	4585	83665	4027.5	2515	2140	2070	55703	4023	2585	1151	1313	1173	1386	1274	1204	1328	1492	1367
	TIMP-1	1034	7098.5	10348	24178	48497.5	88299.5	165484	384654	4389	2851	5629	3485	4518	81220	4327	2801	2565.5	2149	58761	4158	2516	1128	1171.5	1221.5	1268.5	1288	1248	1326	1086	1260
	TNFa	215	678	1252	2122	14526	34516	84562	184565	795	448	574.5	369	603	731.5	648	501	403.5	435	322	407	204	298736	365948	314945	512310	444476	493092	457354	744900	512628
	TNFa	232	559	1245	2254	14651	34651	84562	184651	845	400	680	377.5	508	686	659	588	481	449	352	311	238	307242	301077	315482	528388	436494	478110	532761	674336	530794
	TNFa	214	625	1326	2325	14896	34156	88786	184516	709	439	586	387	686	671	600	584	373	481	332	499	234	298483	315967	307776	574588	493492	588267	468543	643360	568423
	TNFa	225	760	1325	2514	14589	31546	88651	185354	877	452	623	351	606	783	696	562	440	458	341	496	294	284516	326584	321548	659744	451892	514289	452879	659482	558416
	TNF RI	305	1192.5	3254	10546	28465	60069.2	116158	315649	45067	52605	35953.5	29941	68570.5	65942	62638	64656	51803	45126	73241	49189	44153.5	200100	223466	215838	249278	271222	252214	286740	236364	239599
	TNF RI	305	1204	3021	10246	28451	59912.5	103630	315698	43357	52121	34288	28679	64078.5	67876	62815	63549.5	52699	41051.5	74294	49185	43041.5	223761	224027	215462	258734	280448	251144	291916	236938	249824
	TNF RI	253	1091.5	3054	10248	28465	59355.2	128499	321644	43066.5	52847	33297	29827	64603.5	63108	57088	65182	52499	44076	71873	51838.5	44370.5	215496	210391	223158	223607	218776	254162	311134	230216	271748
	TNF RI	257.5	1129.5	3218	10354	28465	56723	114642	321546	43469	50741	32178.5	30339	63916	66938	60469	61297	52288	42314	71751.5	50924	43272	225146	219227	217573	240346	213965	254185	318320	243258	247627
	TNF RII	255.5	856	1845	4216	10258	23666	54454	126546	4393	5084	3217	3448	7097	44987	5079	3999	3438	2934.5	38823	3343.5	2764	52644	57559	55307	50393	52919	51807	60871	55127	50523
	TNF RII	213.5	884	1865	4135	10249	21028.2	52578	126546	4127	4811	2926	2763	6912.5	46729	4562	3983	3342	2679	38766	3243	2467.5	49810	57686	54188.5	49104	54216	52602	56191	50508	59083.5
	TNF RII	230.5	816	1846	4135	10354	22094	47441	126489	4083	4514	2754	2437	6714	44945	4451	3852.5	3132	2720	38582	3030	2475	50715	55910	57377	47956	52418	53985	58289.5	55245	56612.5
	TNF RII	215	835	1861	4157	10265	23134.2	48290.5	124865	4041	4434	2698.5	2613.5	7031	45026.5	4465	4053.5	3317	2719	37770	3206	2701	57757.5	51486	56877	47147	54666.5	54872	56504	54936.5	54012.5

## Sheet: Human TH17 array
	ID	0	1	4	12	37	111	333	HK-2 Ctrl1	HK-2 Ctrl2	HK-2 Ctrl3	HK-2 Case1	HK-2 Case2	HK-2 Case3	HK-2 Dapa1	HK-2 Dapa2	HK-2 Dapa3
	POS1	106548	100888	98163	90235.5	101120	102356	101265	99564	92023	102154	91800	102356	96548	92551	91654	96482
	POS1	103654	105624	98474	96943	104644	104036	102654	104092	98249	103265	99564	102003	103179	91988	96498	93628
	POS1	106224	108462	99564	103265	106532	104049	101256	100828	103136	102158	100057	101205	103408	99564	96784	94969
	POS1	101278	103401	97455	103515	102864	105624	102654	101546	94622	104283	94296	102476	98734	92789	95985	92426.5
	POS2	30938	34863	35482	33264	33208.5	32186	33487.5	32427	31494	31001	31795	31901	32909	31027	28706	29896
	POS2	33149	32085	34544	32164	32351	32083	31320	33049	32532	32960	32035	34453	32295	29936.5	32293	31510
	POS2	36186	33654	36124	34201.5	36197	34451.5	35230	34129.5	33265	33153	34631	32500	33950	31534	36600.5	33016
	POS2	36548	36123	33215	34516	36515	35162	35648	35126	34052	32648	35124	35614	32548	32154	35162	33215
	GM-CSF	593	777	1159	2533	6997	16432	96532	27611	25024	34139	35483	32916	49919	38874	41480	31721
	GM-CSF	595	742	1182	2660	6253	16687	96532	22379	24777	32522	34762	33753	38336	32845	41255	24442
	GM-CSF	615	765	1163	2588	6254	16719	96542	22551	25808.5	36760	35005	37503	44829	39253	43349.5	25469
	GM-CSF	605	851	1121	2734	6417	16582	96471	28612	24901	35598	31727.5	32199	36715	41046	45303.5	26358
	IFNg	480	583	978	1516	4970	8521.5	38505	935	815	965	985	1056	1065.5	746	783	780
	IFNg	416	572	886	1581	4893	8645	38108	909	882	968	968	1064	996	775	791	783
	IFNg	426	557	894	1580	4904	8902	38518	1030	877	821	1033.5	1078.5	1051.5	790	794.5	871
	IFNg	498	623	785.5	1558	4932	8613	38063	1159	886	962	1300.5	1023	953	972	778	885
	IL-1b	126	353	595	1660	4791.5	10913.5	25944	294.5	270	275	277	272	278	270	200	276
	IL-1b	154	382	596	1438	4633	9978.5	25647	294	189	267.5	279.5	193	281	280	189	190
	IL-1b	130	363	597.5	1588.5	4779	9989	25228	273.5	276	206	273	282	284	278	277	275
	IL-1b	101	309	575	1749.5	4623	10588	25409	273	225	204	279	288	281.5	279.5	289	190
	IL-2	549	718	856	1377	5613	23194	65610	969	975.5	1452.5	980	1268	1061	778	812	883.5
	IL-2	587	769	832	1317	5768	23922	65698	974	1088	1557	1146	1261	1098	915	884	1068
	IL-2	516	750	866	1388	5745	23657	65399	1075	1045	1545.5	1170	1271	1181	932	996	923
	IL-2	574	754	889	1376	5743	23841	65597	1283	1256.5	1374	1286	1461	1483	1100	860	1085.5
	IL-4	265	492	689	1224	4079	15423	46133	561	582	575	575.5	544.5	701	535	672	580
	IL-4	215	413	610	1214	4036	15382	45589	637	553	475	671	767.5	675	566	586	462
	IL-4	240	449	632	1295	4128	15517	45569	478	565	412	664.5	670	583	567.5	484.5	477.5
	IL-4	203	457	692	1290	4156	15541	45777	763	703	463	563	659	677	670	603	578
	IL-5	415	777	784	1352.5	4611	13631	49376	1124.5	1124	1772	1665	1568	1261	890	980	1165.5
	IL-5	432	603	820	1416.5	4894	14984	49036	1221.5	1221	1851	1566.5	1453	1271	913	978	1081
	IL-5	423	603	802	1079	5304	12995	49586	1238	1263.5	1661	1594	1563	1324.5	975	1009	1089
	IL-5	402	620	807.5	1599.5	5408	13657	49414	1452	1255	1923	1646	1837	1360	979	1131	1287
	IL-6	126	216	572	1592	6254	36548	116245	272463	297373	256136	327010	343265	338455	316939	379134	349784
	IL-6	123	290	588	1515	6154	36484	116352	271365	297456	255661	325178	343508	336636	316434	379721	349171
	IL-6	154	285	523	1546	6238	32658	116582	271364	296404	256627	325186	349650	338471	316487	379635	349158
	IL-6	132	251	516	1588	6495	33648	116854	271369	297463	253750	325647	342784	335647	316311	379546	349816
	IL-10	326	522	860	1699	5144	16915	62115	584	558	769	631	692	576	510	483	579
	IL-10	315	596	894	1628	5184	16801	63215	497	557.5	753	643	688.5	702	477	584	668
	IL-10	302	590	931.5	1667	5152	16582	61547	556	675	753	667	714	639.5	504.5	491	573
	IL-10	305	577	922	1642	5166	16705	62589	676	769.5	870	736	910	782	606	635	609
	IL-12p70	165	469	1108	2687	10548	16842	65287	363.5	459	390.5	460	372	488	375	360	386
	IL-12p70	184	406	1164	2691.5	10903	16476	65286	379	388	379	380	479	393	373	366	384
	IL-12p70	162	455	1146	2787	10944	16939	65136	369	473	385	378	470	538	392	403	388
	IL-12p70	154	506.5	1148	2870	10758	16785	65194	362	453	376	473	392	558	432	387	386
	IL-13	256	491.5	933	2037	9882	24326	59344	668	685	856	732	1170	844	582	664.5	589
	IL-13	213	472	873	2054	9930	25165	59939	651.5	708	869	870.5	1013	867	584.5	657	581
	IL-13	205	476	871	2088	9942	25408	59001	678	671	765	797	960	858	481	673.5	588.5
	IL-13	245	606	916	2175	9861	24987	59913	864.5	869	840	740	980	862.5	589	785	693
	IL-17	126	689	1679.5	3905	13091	22634	58205	359	362	376	389	378	373	365	331	384.5
	IL-17	154	698.5	1793	4243	14161	27339	58551	359	339	256.5	374	375	371	371	354.5	360
	IL-17	132	693	1695	4042.5	14711	28399	58045	370	391	367	366.5	372	372	385	302.5	387
	IL-17	165	681	1836.5	4408.5	13748	29098.5	58569	368	301	366	402	442.5	381	375	298	384
	IL-17F	102	413	664	1594	3200	6160.5	11561.5	191	190	181	163	192	189	183	173	192
	IL-17F	103	410.5	682	1532	3094	6600	11384.5	195	179	192	181.5	191	181	175	187	195
	IL-17F	105	419	679	1635	3370	6538.5	11958	193	171	192	197	181	186	198	189	183
	IL-17F	110	303	691	1555	3467	7801.5	13958	193	184	186	196	188.5	180	190	194	204
	IL-21	375.5	538	740	1678	6545	12560	55769	471	380	454	442	455	474	356	420.5	366
	IL-21	380	567	772	1680	6384	12578	55623	436.5	363	475	466.5	481	383	443	308.5	405.5
	IL-21	384.5	581	798	1677	6447	12468	55600	380	288	375.5	380	388	442	368	372.5	370
	IL-21	388	590	761	1679	6589	12588	55978	466	409.5	485	434	559.5	497.5	468	470	386.5
	IL-22	89	196	462	1021	3512	7431	62488	128	165	74	77	86	81	84	96	93
	IL-22	84	148	384	1023	3549	7475	62325	168	177	90	80	88	80	95	93	94
	IL-22	86	153	472	1076	3524	7466	62252	97	105	88	80	83.5	82.5	82	85	86
	IL-22	81	120	396	1062	3557	7489	62828	176	105	96	81	85	88	92	85	96
	IL-23	546	731	1038	1596	4392	9591	41562	1266	1074.5	1157	1323.5	1382	1250.5	976	1067	1042
	IL-23	523	766	1074	1543	4355	9524	43265	1159	1082.5	1144.5	1218	1389.5	1336	1039	1190	1056.5
	IL-23	518	754	1096	1515	4348	9557	40585	1233	1157	1180	1244	1266	1277	991	1204.5	1043
	IL-23	529	767	1065	1566	4361	9566	42130	1249	1290	1106	1531	1500	1349	1127	1249	1248
	IL-28A	94	307.5	483	845	1908	4560	20556	177	82	83	74	88	85	92	80.5	88
	IL-28A	88	296	465	882	1924	4577	20470	185	91	82	78	87	80	81	81	100
	IL-28A	89	279.5	496	894	1927	4524	20635	180	115	86	83	81	85.5	89	81	99
	IL-28A	84	208	423	842	1956	4582	20304	176	122	84	94	85	93	86	89	100
	MIP-3a	102	583	1158	3194	8549	26589	91764	44623	53995.5	61198.5	83998	57870	54810	51612	43880	45530
	MIP-3a	103	549	1197	3189	8565	26458	91632	44618	53510.5	64062	83889	57546.5	59549.5	54965	47714.5	44988
	MIP-3a	121	573	1152	3176	8526	26647	91275	44567	56990	62739	83621	59253	53461	56549	47174	44766.5
	MIP-3a	110	588	1146	3166	8579	26285	91826	44206	56601	61227	82555	59277	56138	56209	41386.5	40310
	TGFb1	562	783	1357	2491	5949	15489	70764	1203	1284	1272	1541	1326.5	1464	969	1251.5	1166
	TGFb1	515	749	1396	2485	5945	15630	70632	1253	1262	1147	1459.5	1560	1535	971	1175.5	1136
	TGFb1	523	773	1352	2497	5988	15475	70258	1318	1358	1170	1295	1488	1621	1038	1057.5	1086
	TGFb1	548	788	1364	2466	5964	15587	70826	1350	1406.5	1458	1554	1929.5	1848	932	1420	1297.5
	TNFa	562	695	777.5	1518	3419	10578	45283	1834	1601	1748.5	1741	1823	1855.5	1264.5	1267	1291
	TNFa	514	619	896	1570	3468	10890	45913	1658	1734	1904.5	1700.5	1810	1701.5	1350	1377	1511
	TNFa	523	648	986	1579	3477	10643	45175	1651	1599	1918	1769	1739	1786.5	1220	1405	1499
	TNFa	501	658	805.5	1593	3465	10589	45824	1763	1709	1865	1954.5	1979	1864	1375	1548.5	1610
	TNFb	465	597	785	1681	4358	15186	48121	1550	1185	1537.5	1708	1575	1583	872.5	1152.5	1174
	TNFb	415	551	714	1696	4336	15179	48946	1489	1353.5	1376	1626.5	1567	1672	967	1169	1198
	TNFb	423	592	789	1612	4366	15303	48542	1395	1264	1337	1567.5	1570	1688.5	985	1157	1075.5
	TNFb	465	521	738	1635	4397	15350	48286	1484	1397	1567	1782	1519	1805	1153	1356.5	1369
	Average	0	1	4	12	37	111	333	HK-2 Ctrl1	HK-2 Ctrl2	HK-2 Ctrl3	HK-2 Case1	HK-2 Case2	HK-2 Case3	HK-2 Dapa1	HK-2 Dapa2	HK-2 Dapa3
	POS1	104426	104594	98414	98489.6	103790	104016	101957	101508	97007.5	102965	96429.2	102010	100467	94223	95230.2	94376.4
	POS2	34205.2	34181.2	34841.2	33536.4	34567.9	33470.6	33921.4	33682.9	32835.8	32440.5	33396.2	33617	32925.5	31162.9	33190.4	31909.2
	GM-CSF	602	783.75	1156.25	2628.75	6480.25	16605	96519.2	25288.2	25127.6	34754.8	34244.4	34092.8	42449.8	38004.5	42847	26997.5
	IFNg	455	583.75	885.875	1558.75	4924.75	8670.38	38298.5	1008.25	865	929	1071.75	1055.38	1016.5	820.75	786.625	829.75
	IL-1b	127.75	351.75	590.875	1609	4706.62	10367.2	25557	283.75	240	238.125	277.125	258.75	281.125	276.875	238.75	232.75
	IL-2	556.5	747.75	860.75	1364.5	5717.25	23653.5	65576	1075.25	1091.25	1482.25	1145.5	1315.25	1205.75	931.25	888	990
	IL-4	230.75	452.75	655.75	1255.75	4099.75	15465.8	45767	609.75	600.75	481.25	618.5	660.25	659	584.625	586.375	524.375
	IL-5	418	650.75	803.375	1361.88	5054.25	13816.8	49353	1259	1215.88	1801.75	1617.88	1605.25	1304.12	939.25	1024.5	1155.62
	IL-6	133.75	260.5	549.75	1560.25	6285.25	34834.5	116508	271640	297174	255544	325755	344802	337302	316543	379509	349482
	IL-10	312	571.25	901.875	1659	5161.5	16750.8	62366.5	578.25	640	786.25	669.25	751.125	674.875	524.375	548.25	607.25
	IL-12p70	166.25	459.125	1141.5	2758.88	10788.2	16760.5	65225.8	368.375	443.25	382.625	422.75	428.25	494.25	393	379	386
	IL-13	229.75	511.375	898.25	2088.5	9903.75	24971.5	59549.2	715.5	733.25	832.5	784.875	1030.75	857.875	559.125	695	612.875
	IL-17	144.25	690.375	1751	4149.75	13927.8	26867.6	58342.5	364	348.25	341.375	382.875	391.875	374.25	374	321.5	378.875
	IL-17F	105	386.375	679	1579	3282.75	6775.12	12215.5	193	181	187.75	184.375	188.125	184	186.5	185.75	193.5
	IL-21	382	569	767.75	1678.5	6491.25	12548.5	55742.5	438.375	360.125	447.375	430.625	470.875	449.125	408.75	392.875	382
	IL-22	85	154.25	428.5	1045.5	3535.5	7465.25	62473.2	142.25	138	87	79.5	85.625	82.875	88.25	89.75	92.25
	IL-23	529	754.5	1068.25	1555	4364	9559.5	41885.5	1226.75	1151	1146.88	1329.12	1384.38	1303.12	1033.25	1177.62	1097.38
	IL-28A	88.75	272.75	466.75	865.75	1928.75	4560.75	20491.2	179.5	102.5	83.75	82.25	85.25	85.875	87	82.875	96.75
	MIP-3a	109	573.25	1163.25	3181.25	8554.75	26494.8	91624.2	44503.5	55274.2	62306.6	83515.8	58486.6	55989.6	54833.8	45038.8	43898.6
	TGFb1	537	773.25	1367.25	2484.75	5961.5	15545.2	70620	1281	1327.62	1261.75	1462.38	1576	1617	977.5	1226.12	1171.38
	TNFa	525	655	866.25	1565	3457.25	10675	45548.8	1726.5	1660.75	1859	1791.25	1837.75	1801.88	1302.38	1399.38	1477.75
	TNFb	442	565.25	756.5	1656	4364.25	15254.5	48473.8	1479.5	1299.88	1454.38	1671	1557.75	1687.12	994.375	1208.75	1204.12
	POS-Ave	104426	104473	102391	100437	104661	103100	102758	102169	98626.3	101002	99192.7	102320	100493	94680.4	98279	95896.4
	Normalization	0	1	4	12	37	111	333	HK-2 Ctrl1	HK-2 Ctrl2	HK-2 Ctrl3	HK-2 Case1	HK-2 Case2	HK-2 Case3	HK-2 Dapa1	HK-2 Dapa2	HK-2 Dapa3
	POS1	103178	103297	99170.7	101178	102319	104095	102374	102510	101485	105184	100304	102865	103151	102680	99977.4	101543
	POS2	33796.5	33757.5	35109.1	34451.7	34077.9	33496	34059.9	34015.4	34351.2	33139.5	34738	33898.9	33805.2	33959.8	34844.9	34332.2
	GM-CSF	594.806	774.034	1165.14	2700.5	6388.4	16617.6	96913.5	25808.6	26566	35880	35997.8	34743.1	44045.9	41854.4	45459.7	29355.4
	IFNg	449.563	576.513	892.686	1601.29	4854.95	8676.96	38454.9	1029	914.514	959.077	1126.63	1075.51	1054.72	903.894	834.592	902.218
	IL-1b	126.223	347.389	595.418	1652.91	4639.92	10375.1	25661.4	289.589	253.738	245.835	291.315	263.686	291.696	304.923	253.308	253.078
	IL-2	549.85	738.48	867.368	1401.74	5636.22	23671.5	65843.9	1097.38	1153.71	1530.24	1204.15	1340.34	1251.09	1025.59	942.148	1076.46
	IL-4	227.992	447.137	660.792	1290.02	4041.64	15477.5	45954	622.297	635.138	496.831	650.17	672.844	683.779	643.849	622.131	570.173
	IL-5	413.005	642.682	809.552	1399.05	4982.61	13827.2	49554.6	1284.91	1285.47	1860.08	1700.72	1635.87	1353.16	1034.4	1086.97	1256.55
	IL-6	132.152	257.271	553.977	1602.83	6196.17	34861	116984	277230	314185	263817	342435	351379	349985	348609	402651	380005
	IL-10	308.271	564.168	908.809	1704.28	5088.34	16763.5	62621.3	590.149	676.635	811.706	703.518	765.453	700.251	577.495	581.681	660.286
	IL-12p70	164.263	453.433	1150.28	2834.17	10635.3	16773.2	65492.2	375.955	468.622	395.013	444.397	436.419	512.834	432.812	402.111	419.712
	IL-13	227.004	505.035	905.156	2145.5	9763.38	24990.5	59792.5	730.223	775.222	859.453	825.064	1050.41	890.132	615.766	737.38	666.402
	IL-17	142.526	681.816	1764.46	4263.01	13730.3	26888	58580.8	371.49	368.184	352.427	402.48	399.35	388.322	411.887	341.104	411.965
	IL-17F	103.745	381.585	684.22	1622.1	3236.22	6780.27	12265.4	196.972	191.361	193.829	193.816	191.713	190.919	205.393	197.077	210.4
	IL-21	377.435	561.946	773.653	1724.31	6399.25	12558	55970.2	447.396	380.739	461.859	452.675	479.857	466.013	450.157	416.832	415.363
	IL-22	83.9842	152.338	431.794	1074.04	3485.39	7470.92	62728.4	145.177	145.899	89.8167	83.5707	87.2583	85.9912	97.1899	95.2228	100.307
	IL-23	522.678	745.146	1076.46	1597.44	4302.15	9566.76	42056.6	1251.99	1216.89	1184.01	1397.18	1410.78	1352.12	1137.92	1249.43	1193.22
	IL-28A	87.6894	269.369	470.339	889.379	1901.41	4564.21	20575	183.194	108.367	86.4615	86.4615	86.8761	89.104	95.8133	87.9285	105.2
	MIP-3a	107.697	566.143	1172.19	3268.08	8433.5	26514.9	91998.5	45419.3	58438.2	64323.9	87792.1	59602.2	58094.9	60388.5	47785.1	47732.6
	TGFb1	530.583	763.664	1377.76	2552.57	5877	15557.1	70908.5	1307.36	1403.62	1302.6	1537.25	1606.06	1677.8	1076.52	1300.89	1273.68
	TNFa	518.726	646.88	872.91	1607.71	3408.25	10683.1	45734.8	1762.03	1755.81	1919.19	1882.97	1872.8	1869.63	1434.31	1484.71	1606.81
	TNFb	436.718	558.242	762.316	1701.2	4302.39	15266.1	48671.8	1509.94	1374.28	1501.46	1756.56	1587.46	1750.56	1095.11	1282.46	1309.29
	POS-Ave	103178	103178	103178	103178	103178	103178	103178	103178	103178	103178	103178	103178	103178	103178	103178	103178
