# Supplementary material for: Dapagliflozin alleviates renal inflammation and protects against diabetic kidney diseases, both dependent and independent of blood glucose levels
Source: Front Immunol. 2023 Nov 9;14:1205834. doi: 10.3389/fimmu.2023.1205834 (PMC10665888; doi:10.3389/fimmu.2023.1205834)
Supplement: Supplementary file 6 [file Table_5.xlsx]

## Sheet: Sheet1
Primer Name	Sequence（5' to 3'）
Human Btla Forward	CATCTTAGCAGGAGATCCCTTTG
Human Btla Reverse	GACCCATTGTCATTAGGAAGCA
Human Isg15 Forward	CGCAGATCACCCAGAAGATCG
Human Isg15 Reverse	TTCGTCGCATTTGTCCACCA
Human beta Actin Forward	CATGTACGTTGCTATCCAGGC
Human beta Actin Reverse	CTCCTTAATGTCACGCACGAT
Mouse Btla Forward	ACAATGGAACAATCTGTGTACCC
Mouse Btla Reverse	TCACATGGATGGTTACTGAATGG
Mouse Isg15 Forward	GGTGTCCGTGACTAACTCCAT
Mouse Isg15 Reverse	TGGAAAGGGTAAGACCGTCCT
Mouse Csf2rb Forward	AAAAACAGCCAGTGTCCTGTG
Mouse Csf2rb Reverse	GATGCTGACGTTCTTGGGAAG
Mouse TGFb Fwd	CTCCCGTGGCTTCTAGTGC
Mouse TGFb Rev	GCCTTAGTTTGGACAGGATCTG
Mouse Tnfa Forward	CCCTCACACTCAGATCATCTTCT
Mouse Tnfa Reverse	GCTACGACGTGGGCTACAG
Mouse IL1-beta Fwd	GCAACTGTTCCTGAACTCAACT
Mouse IL1-beta Rev	ATCTTTTGGGGTCCGTCAACT
Mouse iNOS Fwd	GTTCTCAGCCCAACAATACAAGA
Mouse iNOS Rev	GTGGACGGGTCGATGTCAC
Mouse IL10 Fwd	GCTCTTACTGACTGGCATGAG
Mouse IL10 Rev	CGCAGCTCTAGGAGCATGTG
Mouse beta-Actin Forward	GGCTGTATTCCCCTCCATCG
Mouse beta-Actin Reverse	CCAGTTGGTAACAATGCCATGT
Hm-SGLT2 Fwd	TCCTGCTGACATCCTAGTCATT
Hm-SGLT2 Rev	GAAGAGCGCATTCCACTCG
Ms-SGLT2 Fwd	ATGGAGCAACACGTAGAGGC
Ms-SGLT2 Rev	ATGACCAGCAGGAAATAGGCA
